# Supplementary material for: exo-10,11-Dibromo­tricyclo­[6.3.1.02,7]dodeca-2,4,6,9-tetra­ene
Source: Acta Crystallogr Sect E Struct Rep Online. 2011 Oct 22;67(Pt 11):o2975. doi: 10.1107/S1600536811041730 (PMC3247379; doi:10.1107/S1600536811041730)
Supplement: Supplementary file 1 [file e-67-o2975-sup1.cif]

##############################################################################
#                                                                            #
# This CIF contains the data in a paper accepted for publication in          #
# Acta Crystallographica Section E. It conforms to the requirements of       #
# Notes for Authors for Acta Crystallographica Section E, and has been       #
# peer reviewed under the auspices of the IUCr Commission on Journals.       #
#                                                                            #
# Full details of the Crystallographic Information File format               #
# are given in the paper "The Crystallographic Information File (CIF):       #
# a New Standard Archive File for Crystallography" by S. R. Hall, F. H.      #
# Allen and I. D. Brown [Acta Cryst. (1991), A47, 655-685].                  #
#                                                                            #
# The current version of the core CIF dictionary is obtainable from          #
# ftp://ftp.iucr.org/pub/cif_core.dic.                                       #
#                                                                            #
# Software is freely available for graphical display of the structure(s)     #
# in this CIF. For information consult the CIF software page                 #
# http://www.iucr.org/resources/cif/software.                                #
#                                                                            #
# This file may be used for bona fide research purposes within the           #
# scientific community so long as proper attribution is given to the journal # 
# article from which it was obtained.                                        #
#                                                                            #
##############################################################################
data_I
_audit_creation_method     SHELXL-97
_chemical_name_systematic
;
10,11-dibromotricyclo[6.3.1.0^2,7^]dodeca-2,4,6,9-tetraene
;
_chemical_name_common
;
exo-3,4-Dibromo-6,7-benzobicyclo[3.2.1]octa-2,6-diene
;
_chemical_formula_moiety     'C12 H10 Br2'
_chemical_formula_sum     'C12 H10 Br2'
_chemical_formula_iupac     'C12 H10 Br2'
_chemical_formula_weight     314.02
_chemical_melting_point_gt     355
_chemical_melting_point_lt     356
_symmetry_cell_setting     triclinic
_symmetry_space_group_name_H-M     'P -1'
_symmetry_space_group_name_Hall     '-P 1'
loop_
    _symmetry_equiv_pos_as_xyz
    'x, y, z'
    '-x, -y, -z'
_cell_length_a     6.8554(5)
_cell_length_b     8.0926(6)
_cell_length_c     10.1024(7)
_cell_angle_alpha     78.9360(10)
_cell_angle_beta     78.8670(10)
_cell_angle_gamma     83.6650(10)
_cell_volume     538.13(7)
_cell_formula_units_Z     2
_cell_measurement_reflns_used     4757
_cell_measurement_theta_min     2.57
_cell_measurement_theta_max     27.55
_cell_measurement_temperature     173(2)
_exptl_crystal_description     plate
_exptl_crystal_colour     colourless
_exptl_crystal_size_max     0.37
_exptl_crystal_size_mid     0.36
_exptl_crystal_size_min     0.09
_exptl_crystal_density_diffrn     1.938
_exptl_crystal_F_000     304
_exptl_absorpt_coefficient_mu     7.487
_exptl_absorpt_correction_type     multi-scan
_exptl_absorpt_process_details
;
(SADABS; Bruker, 2008)
;
_exptl_absorpt_correction_T_min     0.4966
_exptl_absorpt_correction_T_max     0.7456
_exptl_special_details
;
A crystal coated in Paratone (TM) oil was mounted on the end of a thin glass
fiber and cooled in the gas stream of the diffractometer Kryoflex low
temperature device.
;
_diffrn_ambient_temperature     173(2)
_diffrn_radiation_type     MoK\a
_diffrn_radiation_wavelength     0.71073
_diffrn_radiation_source     'fine-focus sealed tube'
_diffrn_radiation_monochromator     graphite
_diffrn_measurement_device_type     'Bruker APEXII CCD area-detector'
_diffrn_measurement_method     '\f and \w'
_diffrn_detector_area_resol_mean     66.06
_diffrn_reflns_number     6108
_diffrn_reflns_av_R_equivalents     0.0129
_diffrn_reflns_av_sigmaI/netI     0.0133
_diffrn_reflns_theta_min     2.09
_diffrn_reflns_theta_max     27.10
_diffrn_reflns_theta_full     27.10
_diffrn_measured_fraction_theta_max     0.992
_diffrn_measured_fraction_theta_full     0.992
_diffrn_reflns_limit_h_min     -8
_diffrn_reflns_limit_h_max     8
_diffrn_reflns_limit_k_min     -10
_diffrn_reflns_limit_k_max     10
_diffrn_reflns_limit_l_min     -12
_diffrn_reflns_limit_l_max     12
_refine_special_details
;
Refinement of <i>F</i>^2^ against ALL reflections. The weighted <i>R</i>-factor
<i>wR</i> and goodness of fit <i>S</i> are based on <i>F</i>^2^, conventional
<i>R</i>-factors <i>R</i> are based on <i>F</i>, with <i>F</i> set to zero for
negative <i>F</i>^2^. The threshold expression of <i>F</i>^2^ >
\s(<i>F</i>^2^) is used only for calculating <i>R</i>-factors(gt) <i>etc</i>.
and is not relevant to the choice of reflections for refinement.
<i>R</i>-factors based on <i>F</i>^2^ are statistically about twice as large
as those based on <i>F</i>, and <i>R</i>- factors based on ALL data will be
even larger.
;
_reflns_number_total     2354
_reflns_number_gt     2240
_reflns_threshold_expression     I>2sigma(I)
_refine_ls_structure_factor_coef     Fsqd
_refine_ls_matrix_type     full
_refine_ls_R_factor_all     0.0171
_refine_ls_R_factor_gt     0.0158
_refine_ls_wR_factor_gt     0.0394
_refine_ls_wR_factor_ref     0.0403
_refine_ls_goodness_of_fit_ref     1.034
_refine_ls_restrained_S_all     1.034
_refine_ls_number_reflns     2354
_refine_ls_number_parameters     128
_refine_ls_number_restraints     0
_refine_ls_hydrogen_treatment     constr
_refine_ls_weighting_scheme     calc
_refine_ls_weighting_details
         'calc w=1/[\s^2^(Fo^2^)+(0.0181P)^2^+0.3469P] where P=(Fo^2^+2Fc^2^)/3'
_atom_sites_solution_hydrogens     geom
_atom_sites_solution_primary     heavy
_atom_sites_solution_secondary     difmap
_refine_ls_shift/su_max     0.001
_refine_ls_shift/su_mean     0.000
_refine_diff_density_max     0.577
_refine_diff_density_min     -0.452
_refine_ls_extinction_method     'SHELXTL (Sheldrick, 2008)'
_refine_ls_extinction_coef     0.0205(9)
_refine_ls_extinction_expression
                                  'Fc^*^=kFc[1+0.001xFc^2^\l^3^/sin(2\q)]^-1/4^'
loop_
    _atom_type_symbol
    _atom_type_description
    _atom_type_scat_dispersion_real
    _atom_type_scat_dispersion_imag
    _atom_type_scat_source
    'C' 'C' 0.0033 0.0016
                         'International Tables Vol C Tables 4.2.6.8 and 6.1.1.4'
    'H' 'H' 0.0000 0.0000
                         'International Tables Vol C Tables 4.2.6.8 and 6.1.1.4'
    'Br' 'Br' -0.2901 2.4595
                         'International Tables Vol C Tables 4.2.6.8 and 6.1.1.4'
_computing_data_collection     'APEX2 (Bruker, 2008)'
_computing_cell_refinement     'SAINT-Plus (Bruker, 2008)'
_computing_data_reduction     'SAINT-Plus (Bruker, 2008)'
_computing_structure_solution     'SHELXS97 (Sheldrick, 2008)'
_computing_structure_refinement     'SHELXTL (Sheldrick, 2008)'
_computing_molecular_graphics     'X-SEED (Barbour, 2001)'
_computing_publication_material     'publCIF (Westrip, 2010)'
loop_
    _atom_site_type_symbol
    _atom_site_label
    _atom_site_fract_x
    _atom_site_fract_y
    _atom_site_fract_z
    _atom_site_U_iso_or_equiv
    _atom_site_adp_type
    _atom_site_calc_flag
    _atom_site_refinement_flags
    _atom_site_occupancy
    _atom_site_symmetry_multiplicity
    _atom_site_disorder_assembly
    _atom_site_disorder_group
    Br Br1 0.21938(3) 0.19786(2) 0.215988(17) 0.02899(7) Uani d . 1 1 . .
    Br Br2 0.61510(3) 0.37752(2) 0.314452(18) 0.03298(7) Uani d . 1 1 . .
    C C10 0.2653(2) 0.43063(19) 0.19221(16) 0.0202(3) Uani d . 1 1 . .
    C C9 0.2194(2) 0.5361(2) 0.08314(16) 0.0210(3) Uani d . 1 1 . .
    H H9 0.1728 0.4944 0.0141 0.025 Uiso calc R 1 1 . .
    C C11 0.3411(2) 0.48460(19) 0.30557(16) 0.0206(3) Uani d . 1 1 . .
    H H11 0.2516 0.4464 0.3944 0.025 Uiso calc R 1 1 . .
    C C7 0.0743(2) 0.79247(18) 0.17148(15) 0.0193(3) Uani d . 1 1 . .
    C C1 0.3474(2) 0.67785(19) 0.28318(16) 0.0198(3) Uani d . 1 1 . .
    H H1 0.4275 0.7135 0.3443 0.024 Uiso calc R 1 1 . .
    C C2 0.1358(2) 0.76059(18) 0.29894(15) 0.0188(3) Uani d . 1 1 . .
    C C12 0.4241(2) 0.7434(2) 0.13037(16) 0.0224(3) Uani d . 1 1 . .
    H H12A 0.4561 0.8627 0.1142 0.027 Uiso calc R 1 1 . .
    H H12B 0.5428 0.6735 0.0938 0.027 Uiso calc R 1 1 . .
    C C8 0.2415(2) 0.72350(19) 0.06857(16) 0.0209(3) Uani d . 1 1 . .
    H H8 0.2463 0.7860 -0.0274 0.025 Uiso calc R 1 1 . .
    C C5 -0.2360(2) 0.9194(2) 0.27206(18) 0.0246(3) Uani d . 1 1 . .
    H H5 -0.3634 0.9756 0.2636 0.029 Uiso calc R 1 1 . .
    C C3 0.0114(2) 0.8056(2) 0.41336(16) 0.0224(3) Uani d . 1 1 . .
    H H3 0.0520 0.7817 0.5002 0.027 Uiso calc R 1 1 . .
    C C4 -0.1757(2) 0.8871(2) 0.39833(17) 0.0254(3) Uani d . 1 1 . .
    H H4 -0.2624 0.9208 0.4755 0.030 Uiso calc R 1 1 . .
    C C6 -0.1118(2) 0.8703(2) 0.15684(17) 0.0225(3) Uani d . 1 1 . .
    H H6 -0.1544 0.8901 0.0707 0.027 Uiso calc R 1 1 . .
loop_
    _atom_site_aniso_label
    _atom_site_aniso_U_11
    _atom_site_aniso_U_22
    _atom_site_aniso_U_33
    _atom_site_aniso_U_12
    _atom_site_aniso_U_13
    _atom_site_aniso_U_23
    Br1 0.04010(11) 0.01927(9) 0.02778(10) -0.00622(7) -0.00221(7) -0.00608(6)
    Br2 0.03114(11) 0.03503(11) 0.03414(11) 0.01206(7) -0.01449(7) -0.00890(7)
    C10 0.0213(7) 0.0171(7) 0.0224(7) -0.0028(6) -0.0008(6) -0.0064(6)
    C9 0.0197(7) 0.0237(8) 0.0207(7) -0.0012(6) -0.0027(6) -0.0078(6)
    C11 0.0213(7) 0.0206(7) 0.0197(7) 0.0022(6) -0.0047(6) -0.0040(6)
    C7 0.0222(7) 0.0155(7) 0.0200(7) -0.0026(6) -0.0032(6) -0.0028(5)
    C1 0.0188(7) 0.0206(7) 0.0214(7) -0.0012(6) -0.0047(6) -0.0057(6)
    C2 0.0197(7) 0.0156(7) 0.0216(7) -0.0022(5) -0.0037(6) -0.0036(5)
    C12 0.0204(7) 0.0217(8) 0.0241(8) -0.0029(6) -0.0003(6) -0.0041(6)
    C8 0.0233(8) 0.0206(7) 0.0176(7) -0.0005(6) -0.0026(6) -0.0021(6)
    C5 0.0189(7) 0.0211(8) 0.0334(9) -0.0001(6) -0.0045(6) -0.0048(6)
    C3 0.0254(8) 0.0218(8) 0.0206(7) -0.0027(6) -0.0038(6) -0.0052(6)
    C4 0.0239(8) 0.0240(8) 0.0270(8) -0.0019(6) 0.0022(6) -0.0079(6)
    C6 0.0234(8) 0.0199(7) 0.0250(8) -0.0019(6) -0.0075(6) -0.0026(6)
_geom_special_details
;
All e.s.d.'s (except the e.s.d. in the dihedral angle between two l.s. planes)
are estimated using the full covariance matrix. The cell e.s.d.'s are taken
into account individually in the estimation of e.s.d.'s in distances, angles
and torsion angles; correlations between e.s.d.'s in cell parameters are only
used when they are defined by crystal symmetry. An approximate (isotropic)
treatment of cell e.s.d.'s is used for estimating e.s.d.'s involving l.s.
planes.
;
loop_
    _geom_bond_atom_site_label_1
    _geom_bond_atom_site_label_2
    _geom_bond_site_symmetry_2
    _geom_bond_distance
    _geom_bond_publ_flag
    Br1 C10 . 1.9061(15) ?
    Br2 C11 . 1.9908(15) ?
    C10 C9 . 1.325(2) ?
    C10 C11 . 1.498(2) ?
    C9 C8 . 1.517(2) ?
    C9 H9 . 0.9500 ?
    C11 C1 . 1.541(2) ?
    C11 H11 . 1.0000 ?
    C7 C6 . 1.380(2) ?
    C7 C2 . 1.400(2) ?
    C7 C8 . 1.526(2) ?
    C1 C2 . 1.521(2) ?
    C1 C12 . 1.541(2) ?
    C1 H1 . 1.0000 ?
    C2 C3 . 1.382(2) ?
    C12 C8 . 1.539(2) ?
    C12 H12A . 0.9900 ?
    C12 H12B . 0.9900 ?
    C8 H8 . 1.0000 ?
    C5 C4 . 1.385(2) ?
    C5 C6 . 1.399(2) ?
    C5 H5 . 0.9500 ?
    C3 C4 . 1.397(2) ?
    C3 H3 . 0.9500 ?
    C4 H4 . 0.9500 ?
    C6 H6 . 0.9500 ?
loop_
    _geom_angle_atom_site_label_1
    _geom_angle_atom_site_label_2
    _geom_angle_atom_site_label_3
    _geom_angle_site_symmetry_1
    _geom_angle_site_symmetry_3
    _geom_angle
    _geom_angle_publ_flag
    C9 C10 C11 . . 123.77(14) ?
    C9 C10 Br1 . . 119.62(12) ?
    C11 C10 Br1 . . 116.49(11) ?
    C10 C9 C8 . . 119.94(14) ?
    C10 C9 H9 . . 120.0 ?
    C8 C9 H9 . . 120.0 ?
    C10 C11 C1 . . 111.60(13) ?
    C10 C11 Br2 . . 109.24(10) ?
    C1 C11 Br2 . . 108.86(10) ?
    C10 C11 H11 . . 109.0 ?
    C1 C11 H11 . . 109.0 ?
    Br2 C11 H11 . . 109.0 ?
    C6 C7 C2 . . 120.87(14) ?
    C6 C7 C8 . . 131.24(14) ?
    C2 C7 C8 . . 107.87(13) ?
    C2 C1 C11 . . 109.58(12) ?
    C2 C1 C12 . . 100.65(12) ?
    C11 C1 C12 . . 108.97(12) ?
    C2 C1 H1 . . 112.3 ?
    C11 C1 H1 . . 112.3 ?
    C12 C1 H1 . . 112.3 ?
    C3 C2 C7 . . 120.78(14) ?
    C3 C2 C1 . . 130.10(14) ?
    C7 C2 C1 . . 109.11(13) ?
    C8 C12 C1 . . 100.48(12) ?
    C8 C12 H12A . . 111.7 ?
    C1 C12 H12A . . 111.7 ?
    C8 C12 H12B . . 111.7 ?
    C1 C12 H12B . . 111.7 ?
    H12A C12 H12B . . 109.4 ?
    C9 C8 C7 . . 107.28(12) ?
    C9 C8 C12 . . 107.79(13) ?
    C7 C8 C12 . . 100.49(12) ?
    C9 C8 H8 . . 113.4 ?
    C7 C8 H8 . . 113.4 ?
    C12 C8 H8 . . 113.4 ?
    C4 C5 C6 . . 120.84(15) ?
    C4 C5 H5 . . 119.6 ?
    C6 C5 H5 . . 119.6 ?
    C2 C3 C4 . . 118.46(15) ?
    C2 C3 H3 . . 120.8 ?
    C4 C3 H3 . . 120.8 ?
    C5 C4 C3 . . 120.70(15) ?
    C5 C4 H4 . . 119.7 ?
    C3 C4 H4 . . 119.7 ?
    C7 C6 C5 . . 118.33(15) ?
    C7 C6 H6 . . 120.8 ?
    C5 C6 H6 . . 120.8 ?
loop_
    _geom_torsion_atom_site_label_1
    _geom_torsion_atom_site_label_2
    _geom_torsion_atom_site_label_3
    _geom_torsion_atom_site_label_4
    _geom_torsion_site_symmetry_1
    _geom_torsion_site_symmetry_2
    _geom_torsion_site_symmetry_3
    _geom_torsion_site_symmetry_4
    _geom_torsion
    _geom_torsion_publ_flag
    C11 C10 C9 C8 . . . . -0.4(2) ?
    Br1 C10 C9 C8 . . . . 175.59(11) ?
    C9 C10 C11 C1 . . . . 3.2(2) ?
    Br1 C10 C11 C1 . . . . -172.90(10) ?
    C9 C10 C11 Br2 . . . . -117.19(15) ?
    Br1 C10 C11 Br2 . . . . 66.68(12) ?
    C10 C11 C1 C2 . . . . 68.38(16) ?
    Br2 C11 C1 C2 . . . . -170.97(10) ?
    C10 C11 C1 C12 . . . . -40.88(17) ?
    Br2 C11 C1 C12 . . . . 79.77(13) ?
    C6 C7 C2 C3 . . . . 0.3(2) ?
    C8 C7 C2 C3 . . . . -178.29(14) ?
    C6 C7 C2 C1 . . . . -178.77(14) ?
    C8 C7 C2 C1 . . . . 2.62(16) ?
    C11 C1 C2 C3 . . . . 91.68(19) ?
    C12 C1 C2 C3 . . . . -153.62(16) ?
    C11 C1 C2 C7 . . . . -89.35(15) ?
    C12 C1 C2 C7 . . . . 25.36(15) ?
    C2 C1 C12 C8 . . . . -42.36(14) ?
    C11 C1 C12 C8 . . . . 72.80(14) ?
    C10 C9 C8 C7 . . . . -72.51(18) ?
    C10 C9 C8 C12 . . . . 34.95(19) ?
    C6 C7 C8 C9 . . . . -95.45(19) ?
    C2 C7 C8 C9 . . . . 82.96(15) ?
    C6 C7 C8 C12 . . . . 152.03(16) ?
    C2 C7 C8 C12 . . . . -29.56(15) ?
    C1 C12 C8 C9 . . . . -68.19(14) ?
    C1 C12 C8 C7 . . . . 43.94(14) ?
    C7 C2 C3 C4 . . . . -1.4(2) ?
    C1 C2 C3 C4 . . . . 177.45(15) ?
    C6 C5 C4 C3 . . . . 0.4(2) ?
    C2 C3 C4 C5 . . . . 1.1(2) ?
    C2 C7 C6 C5 . . . . 1.1(2) ?
    C8 C7 C6 C5 . . . . 179.37(15) ?
    C4 C5 C6 C7 . . . . -1.5(2) ?
_iucr_refine_instructions_details
;
TITL PH07005 in P-1
CELL 0.71073   6.8554   8.0926  10.1024  78.936  78.867  83.665
ZERR    2.00   0.0005   0.0006   0.0007   0.001   0.001   0.001
LATT 1
SFAC C  H  Br
UNIT 24  20  4
L.S. 12
ACTA
BOND $H
FMAP 2
PLAN 5
mpla
conf
SIZE 0.09 0.355 0.372
TEMP -100
WGHT    0.018100    0.346900
EXTI    0.020507
FVAR       0.28111
BR1   3    0.219381    0.197861    0.215988    11.00000    0.04010    0.01927 =
         0.02778   -0.00608   -0.00221   -0.00622
BR2   3    0.615101    0.377523    0.314452    11.00000    0.03114    0.03503 =
         0.03414   -0.00890   -0.01449    0.01206
C9    1    0.265293    0.430633    0.192214    11.00000    0.02128    0.01708 =
         0.02243   -0.00640   -0.00083   -0.00280
C8    1    0.219444    0.536129    0.083138    11.00000    0.01969    0.02369 =
         0.02073   -0.00784   -0.00271   -0.00121
AFIX  43
H8    2    0.172800    0.494442    0.014113    11.00000   -1.20000
AFIX   0
C10   1    0.341101    0.484597    0.305565    11.00000    0.02126    0.02065 =
         0.01974   -0.00398   -0.00468    0.00223
AFIX  13
H10   2    0.251611    0.446441    0.394403    11.00000   -1.20000
AFIX   0
C6    1    0.074283    0.792467    0.171483    11.00000    0.02222    0.01549 =
         0.02000   -0.00281   -0.00317   -0.00261
C11   1    0.347359    0.677853    0.283183    11.00000    0.01877    0.02060 =
         0.02136   -0.00572   -0.00467   -0.00118
AFIX  13
H11   2    0.427453    0.713532    0.344274    11.00000   -1.20000
AFIX   0
C5    1    0.135846    0.760594    0.298937    11.00000    0.01966    0.01558 =
         0.02159   -0.00364   -0.00365   -0.00224
C12   1    0.424110    0.743363    0.130372    11.00000    0.02044    0.02170 =
         0.02406   -0.00406   -0.00035   -0.00291
AFIX  23
H12A  2    0.456073    0.862725    0.114218    11.00000   -1.20000
H12B  2    0.542759    0.673541    0.093787    11.00000   -1.20000
AFIX   0
C7    1    0.241492    0.723499    0.068572    11.00000    0.02333    0.02056 =
         0.01762   -0.00213   -0.00256   -0.00052
AFIX  13
H7    2    0.246280    0.786025   -0.027388    11.00000   -1.20000
AFIX   0
C2    1   -0.236025    0.919400    0.272064    11.00000    0.01891    0.02105 =
         0.03336   -0.00477   -0.00451   -0.00009
AFIX  43
H2    2   -0.363381    0.975552    0.263581    11.00000   -1.20000
AFIX   0
C4    1    0.011357    0.805627    0.413358    11.00000    0.02536    0.02182 =
         0.02064   -0.00522   -0.00376   -0.00271
AFIX  43
H4    2    0.051997    0.781723    0.500224    11.00000   -1.20000
AFIX   0
C3    1   -0.175678    0.887136    0.398335    11.00000    0.02389    0.02401 =
         0.02698   -0.00790    0.00220   -0.00189
AFIX  43
H3    2   -0.262377    0.920783    0.475539    11.00000   -1.20000
AFIX   0
C1    1   -0.111771    0.870332    0.156840    11.00000    0.02337    0.01988 =
         0.02496   -0.00258   -0.00752   -0.00194
AFIX  43
H1    2   -0.154385    0.890107    0.070708    11.00000   -1.20000
HKLF 4
REM  PH07005 in P-1
REM R1 =  0.0158 for   2240 Fo > 4sig(Fo)  and  0.0171 for all   2354 data
REM    128 parameters refined using      0 restraints
END
WGHT      0.0181      0.3469
REM Highest difference peak  0.577,  deepest hole -0.452,  1-sigma level  0.052
Q1    1   0.1213  0.2402  0.1954  11.00000  0.05    0.58
Q2    1   0.6575  0.4740  0.3038  11.00000  0.05    0.39
Q3    1   0.2357  0.6288  0.0800  11.00000  0.05    0.36
Q4    1   0.0991  0.7784  0.2397  11.00000  0.05    0.35
Q5    1   0.2354  0.7198  0.2980  11.00000  0.05    0.34
;
data_global
_journal_date_recd_electronic     2011-09-27
_journal_date_accepted     2011-10-10
_journal_name_full     'Acta Crystallographica, Section E'
_journal_year     2011
_journal_volume     67
_journal_issue     11
_journal_page_first     o2975
_journal_page_last     o2975
_journal_paper_category     QO
_journal_coeditor_code     PV2455
_publ_contact_author_name     'Ren\'e T. Boer\'e'
_publ_contact_author_address
;
Department of Chemistry & Biochemistry
University of Lethbridge
4401 University Drive
Lethbridge, AB, Canada T1K 3M4
;
_publ_contact_author_email     'boere@uleth.ca'
_publ_contact_author_fax     '+14033292057'
_publ_contact_author_phone     '+14033292045'
_publ_section_title
;
<i>exo</i>-10,11-Dibromotricyclo[6.3.1.0^2,7^]dodeca-2,4,6,9-tetraene
;
loop_
    _publ_author_name
    _publ_author_footnote
    _publ_author_address
    'Johnson, Kevin R. D.' .
;
Department of Chemistry and Biochemistry
University of Lethbridge
Lethbridge, AB, Canada T1K 3M4
;
    'Bender, Christopher O.' .
;
Department of Chemistry and Biochemistry
University of Lethbridge
Lethbridge, AB, Canada T1K 3M4
;
    'Boer\'e, Ren\'e T.' .
;
Department of Chemistry and Biochemistry
University of Lethbridge
Lethbridge, AB, Canada T1K 3M4
;
