# Supplementary material for: exo-10,11-Dibromo­tricyclo­[6.3.1.02,7]dodeca-2,4,6,9-tetra­ene
Source: Acta Crystallogr Sect E Struct Rep Online. 2011 Oct 22;67(Pt 11):o2975. doi: 10.1107/S1600536811041730 (PMC3247379; doi:10.1107/S1600536811041730)
Supplement: Supplementary file 2 [file e-67-o2975-Isup2.hkl]

# 
# h,k,l, Fc-squared, Fo-squared, sigma(Fo-squared) and status flag 
# 
data_I
_shelx_title 'PH07005 in P-1' 
_shelx_refln_list_code          4 
_shelx_F_calc_maximum      126.63 
_exptl_crystal_F_000       304.00 
_reflns_d_resolution_high  0.7800 
 
loop_ 
 _symmetry_equiv_pos_as_xyz 
 'x, y, z' 
 '-x, -y, -z' 
 
_cell_length_a     6.8554 
_cell_length_b     8.0926 
_cell_length_c    10.1024 
_cell_angle_alpha  78.936 
_cell_angle_beta   78.867 
_cell_angle_gamma  83.665 
 
_shelx_F_squared_multiplier     1.000 
 
loop_ 
 _refln_index_h 
 _refln_index_k 
 _refln_index_l 
 _refln_F_squared_calc 
 _refln_F_squared_meas 
 _refln_F_squared_sigma 
 _refln_observed_status 
   1   0   0      327.55      306.13      5.76 o 
   2   0   0     5097.17     5097.56     63.96 o 
   3   0   0        0.17        0.17      0.68 o 
   4   0   0       84.18       99.08      1.50 o 
   5   0   0     2859.05     2869.89     27.83 o 
   6   0   0      443.43      443.40      6.68 o 
   7   0   0      506.05      515.84      7.75 o 
   8   0   0      263.17      290.37      9.00 o 
  -8   1   0      490.47      501.77     11.80 o 
  -7   1   0      151.52      150.12      3.85 o 
  -6   1   0        4.15        3.52      1.47 o 
  -5   1   0       70.25       80.18      1.80 o 
  -4   1   0      194.45      182.11      2.15 o 
  -3   1   0    12472.12    12658.18    136.39 o 
  -2   1   0     3208.36     3293.34     27.71 o 
  -1   1   0     5240.19     5288.88     50.18 o 
   0   1   0      913.34      919.56     11.32 o 
   1   1   0     2199.59     2250.95     32.17 o 
   2   1   0     4955.85     4734.59     54.19 o 
   3   1   0     1453.55     1404.79     12.07 o 
   4   1   0     2569.73     2598.73     21.70 o 
   5   1   0      971.00      934.10      9.76 o 
   6   1   0        0.67        1.77      1.11 o 
   7   1   0       31.78       39.82      1.92 o 
   8   1   0       38.54       38.05      2.64 o 
  -8   2   0        7.54       12.67      2.36 o 
  -7   2   0      239.18      247.51      5.89 o 
  -6   2   0     1859.89     1943.34     23.33 o 
  -5   2   0      644.53      652.84      7.06 o 
  -4   2   0     1947.91     1956.15     16.48 o 
  -3   2   0     1000.17     1002.56      8.60 o 
  -2   2   0      384.40      402.89      4.13 o 
  -1   2   0     5255.71     5200.91     61.74 o 
   0   2   0     4197.17     4336.80     49.80 o 
   1   2   0    13298.39    13436.56    434.17 o 
   2   2   0     1821.27     1790.23     23.65 o 
   3   2   0      135.39      147.05      1.77 o 
   4   2   0      225.81      258.74      3.37 o 
   5   2   0       94.34       95.68      2.13 o 
   6   2   0      583.67      590.11      7.63 o 
   7   2   0      589.01      604.07     13.46 o 
   8   2   0       25.93       24.84      2.41 o 
  -8   3   0       83.29       81.22      4.68 o 
  -7   3   0      246.32      255.08      4.97 o 
  -6   3   0      809.62      789.41     10.43 o 
  -5   3   0       83.64       89.75      2.02 o 
  -4   3   0      586.42      568.10      6.47 o 
  -3   3   0      796.41      792.42      8.05 o 
  -2   3   0     4844.60     4833.90     45.91 o 
  -1   3   0     4364.73     4265.71     35.67 o 
   0   3   0     1276.06     1359.66     11.39 o 
   1   3   0     1784.03     2015.52     22.06 o 
   2   3   0       70.22       65.86      1.04 o 
   3   3   0     1282.09     1280.48     10.96 o 
   4   3   0     3272.39     3298.46     31.82 o 
   5   3   0       70.43       69.81      2.02 o 
   6   3   0      744.63      729.60      9.17 o 
   7   3   0        6.09        4.61      1.31 o 
   8   3   0        1.32        3.35      2.18 o 
  -7   4   0       25.76       33.68      2.46 o 
  -6   4   0       18.34       16.92      1.51 o 
  -5   4   0      655.86      699.17      7.71 o 
  -4   4   0     2485.16     2467.30     23.79 o 
  -3   4   0       93.23      105.49      1.93 o 
  -2   4   0      276.12      251.22      3.06 o 
  -1   4   0      105.46      108.86      1.70 o 
   0   4   0      333.70      290.75      2.86 o 
   1   4   0     4868.02     4936.37     41.48 o 
   2   4   0      124.15      150.13      1.83 o 
   3   4   0     2788.44     2776.35     51.78 o 
   4   4   0      163.67      157.89      2.99 o 
   5   4   0        0.18       -0.03      1.11 o 
   6   4   0      191.33      193.40      5.16 o 
   7   4   0        8.88        7.38      2.00 o 
   8   4   0      288.08      279.53      7.60 o 
  -7   5   0      294.11      291.05      7.16 o 
  -6   5   0        0.66       -1.46      1.46 o 
  -5   5   0      399.16      383.04      5.93 o 
  -4   5   0        5.80        9.65      2.10 o 
  -3   5   0      213.02      217.14      3.03 o 
  -2   5   0     2323.29     2290.78     21.97 o 
  -1   5   0       13.16       14.69      0.81 o 
   0   5   0     3116.34     3084.00     25.71 o 
   1   5   0       83.63       68.86      1.63 o 
   2   5   0      175.71      202.65      2.39 o 
   3   5   0      114.66      118.30      1.79 o 
   4   5   0        8.64        8.30      1.15 o 
   5   5   0     1158.13     1151.90     15.26 o 
   6   5   0      438.42      413.42      9.70 o 
   7   5   0       67.74       71.88      5.32 o 
  -6   6   0        5.55        6.43      2.05 o 
  -5   6   0      509.69      510.29      6.49 o 
  -4   6   0       66.42       59.28      1.99 o 
  -3   6   0     2150.66     2127.64     20.93 o 
  -2   6   0      657.61      653.06      7.05 o 
  -1   6   0       92.30       88.21      1.89 o 
   0   6   0       14.32       12.53      0.87 o 
   1   6   0       51.12       49.10      1.33 o 
   2   6   0     1018.41     1004.11     12.43 o 
   3   6   0     2457.42     2522.59     24.62 o 
   4   6   0      494.16      508.95      7.63 o 
   5   6   0      246.56      243.16      4.94 o 
   6   6   0        7.66        6.63      2.18 o 
   7   6   0      153.89      149.64      4.69 o 
  -5   7   0      403.84      379.66      6.73 o 
  -4   7   0       56.08       57.86      2.20 o 
  -3   7   0        8.73       10.85      1.33 o 
  -2   7   0       21.63       22.68      1.59 o 
  -1   7   0      939.77      920.14      9.57 o 
   0   7   0     1418.48     1413.31     14.01 o 
   1   7   0      601.15      635.78      6.06 o 
   2   7   0      664.58      680.91      6.46 o 
   3   7   0        8.78        9.74      1.70 o 
   4   7   0      122.71      127.05      3.53 o 
   5   7   0      488.87      497.47     14.78 o 
   6   7   0       47.58       50.68      4.24 o 
  -4   8   0      579.81      593.16      9.10 o 
  -3   8   0      433.20      414.53      6.88 o 
  -2   8   0      461.67      444.02      6.93 o 
  -1   8   0     1017.85     1003.21     10.45 o 
   0   8   0        7.93        6.32      1.15 o 
   1   8   0        8.18        6.46      1.40 o 
   2   8   0      460.49      462.67     15.46 o 
   3   8   0        4.44        2.37      1.82 o 
   4   8   0     1621.74     1642.86     21.18 o 
   5   8   0        1.04        0.05      2.22 o 
  -3   9   0        0.29       -0.28      2.72 o 
  -2   9   0        6.93        6.30      1.98 o 
  -1   9   0      182.27      192.44      4.23 o 
   0   9   0        3.85       -0.38      2.66 o 
   1   9   0     1582.43     1587.11     28.70 o 
   3   9   0      592.93      573.74     11.55 o 
   4   9   0      185.93      179.34      5.95 o 
   0  10   0      366.00      346.05      9.13 o 
   1  10   0        0.20        2.15      2.78 o 
  -4  -9   1      368.27      426.46     14.51 o 
  -3  -9   1      230.27      221.19      6.33 o 
  -2  -9   1      224.25      236.39      6.33 o 
  -1  -9   1       13.42       12.97      1.82 o 
   0  -9   1       63.76       59.25      5.44 o 
   1  -9   1      669.23      673.75     14.47 o 
   2  -9   1      551.64      570.69     13.20 o 
   3  -9   1      382.69      384.98      6.76 o 
  -5  -8   1      156.24      157.10      4.52 o 
  -4  -8   1       10.78       15.61      2.31 o 
  -3  -8   1      126.50      118.11      3.86 o 
  -2  -8   1      344.96      359.78      5.68 o 
  -1  -8   1      693.87      684.19      9.36 o 
   0  -8   1      201.24      223.25      6.59 o 
   1  -8   1     1194.17     1194.78     12.25 o 
   2  -8   1       23.04       21.18      1.51 o 
   3  -8   1       48.03       45.68      2.06 o 
   4  -8   1       65.96       66.89      2.43 o 
  -6  -7   1       88.96       83.01      3.75 o 
  -5  -7   1       23.50       24.89      5.00 o 
  -4  -7   1      456.74      463.84     10.34 o 
  -3  -7   1       23.44       38.14      4.18 o 
  -2  -7   1     1810.09     1881.54     21.36 o 
  -1  -7   1        1.34        1.46      1.31 o 
   0  -7   1      181.26      178.62      2.75 o 
   1  -7   1      400.01      392.98      4.69 o 
   2  -7   1      183.51      193.79      3.04 o 
   3  -7   1     1321.70     1318.49     13.52 o 
   4  -7   1      122.54      130.78      4.66 o 
   5  -7   1       40.09       44.50      3.18 o 
  -7  -6   1      146.31      151.09      5.76 o 
  -6  -6   1       29.62       27.70      3.29 o 
  -5  -6   1      729.10      741.62     10.74 o 
  -4  -6   1       30.72       28.78      2.13 o 
  -3  -6   1      443.52      459.25      7.99 o 
  -2  -6   1      624.60      617.56      6.94 o 
  -1  -6   1      196.28      205.09      2.49 o 
   0  -6   1     3021.32     3026.83     28.73 o 
   1  -6   1      108.91      113.98      4.92 o 
   2  -6   1     1031.27     1033.09     10.58 o 
   3  -6   1        2.87        6.84      1.82 o 
   4  -6   1      317.76      302.31      4.18 o 
   5  -6   1      908.65      925.65     10.12 o 
   6  -6   1       72.83       79.22      2.64 o 
  -7  -5   1       39.89       37.46      4.68 o 
  -6  -5   1      327.67      331.47      5.97 o 
  -5  -5   1       83.72       81.32      2.97 o 
  -4  -5   1       20.43       22.80      1.76 o 
  -3  -5   1     1957.97     1958.94     16.65 o 
  -2  -5   1      645.80      670.02      6.13 o 
  -1  -5   1     3096.18     3132.23     26.03 o 
   0  -5   1      772.72      772.83      6.87 o 
   1  -5   1      214.65      226.75      2.88 o 
   2  -5   1     2434.29     2497.24     23.94 o 
   3  -5   1      475.30      479.19      5.48 o 
   4  -5   1     1330.50     1308.36     13.25 o 
   5  -5   1     2132.46     2152.19     21.24 o 
   6  -5   1       49.20       57.55      2.00 o 
   7  -5   1        0.27        3.08      2.19 o 
  -7  -4   1        3.40        3.84      2.18 o 
  -6  -4   1      404.49      402.30      6.98 o 
  -5  -4   1       67.03       71.26      2.74 o 
  -4  -4   1     1798.48     1805.10     35.00 o 
  -3  -4   1      742.85      726.45      6.54 o 
  -2  -4   1      694.28      743.85      6.59 o 
  -1  -4   1     2995.02     3167.32     31.18 o 
   0  -4   1      808.54      792.54      6.92 o 
   1  -4   1     5016.63     5063.30     46.97 o 
   2  -4   1     3821.77     3835.15     36.39 o 
   3  -4   1       16.78       22.38      1.07 o 
   4  -4   1       44.40       48.00      1.57 o 
   5  -4   1       26.62       23.61      1.39 o 
   6  -4   1      557.38      519.65      7.49 o 
   7  -4   1      701.57      699.87      9.88 o 
  -8  -3   1       48.29       50.01      2.95 o 
  -7  -3   1      949.79      914.15     33.70 o 
  -6  -3   1      404.70      403.31      6.58 o 
  -5  -3   1      286.88      284.06      3.86 o 
  -4  -3   1       95.61       97.45      2.02 o 
  -3  -3   1      863.97      877.93      7.72 o 
  -2  -3   1     4777.57     4681.74     39.07 o 
  -1  -3   1     7439.96     7417.61    115.58 o 
   0  -3   1       11.43       10.97      1.30 o 
   1  -3   1     1704.73     1690.41     14.14 o 
   2  -3   1       27.67       29.83      1.01 o 
   3  -3   1     1975.16     2092.74     20.04 o 
   4  -3   1     2167.48     2183.50     25.39 o 
   5  -3   1        4.82        2.84      0.90 o 
   6  -3   1     1150.35     1105.12     15.66 o 
   7  -3   1       88.57       98.02      3.48 o 
   8  -3   1       43.32       45.61      2.95 o 
  -8  -2   1       10.93       14.51      1.92 o 
  -7  -2   1        1.25        3.86      1.88 o 
  -6  -2   1        2.84        3.93      1.32 o 
  -5  -2   1      748.61      735.69      8.02 o 
  -4  -2   1     3207.42     3185.89     26.53 o 
  -3  -2   1       41.75       43.54      1.88 o 
  -2  -2   1     3728.21     3774.42     66.32 o 
  -1  -2   1       56.82       73.94      1.12 o 
   0  -2   1     3329.81     3414.52     40.90 o 
   1  -2   1     6548.42     6731.47     64.26 o 
   2  -2   1      773.83      863.09      8.47 o 
   3  -2   1     3360.64     3223.62     26.77 o 
   4  -2   1      632.86      628.77      5.72 o 
   5  -2   1       49.87       52.46      1.73 o 
   6  -2   1      381.05      357.30      5.64 o 
   7  -2   1        0.54        2.14      1.78 o 
   8  -2   1      550.55      556.31      8.65 o 
  -8  -1   1      132.10      139.16      5.70 o 
  -7  -1   1      575.45      589.38      7.04 o 
  -6  -1   1       11.53        7.82      1.35 o 
  -5  -1   1     1620.79     1600.78     19.26 o 
  -4  -1   1      345.67      341.30      3.44 o 
  -3  -1   1      428.24      437.23      4.07 o 
  -2  -1   1     2737.95     2610.14     21.68 o 
  -1  -1   1     2718.01     2806.44     29.47 o 
   0  -1   1     2344.92     2368.80     21.53 o 
   1  -1   1     1954.82     2035.33     23.65 o 
   2  -1   1      319.99      300.77      2.75 o 
   3  -1   1       16.16       10.91      1.71 o 
   4  -1   1        3.11        6.74      1.33 o 
   5  -1   1     1545.11     1490.62     18.49 o 
   6  -1   1      733.48      728.32      9.71 o 
   7  -1   1      171.56      164.70      3.94 o 
   8  -1   1       46.94       59.96      6.27 o 
  -8   0   1      385.13      397.78      6.80 o 
  -7   0   1       84.95       89.06      4.18 o 
  -6   0   1      113.39      115.36      2.45 o 
  -5   0   1      398.83      411.27      5.17 o 
  -4   0   1      202.64      216.35      3.83 o 
  -3   0   1     7543.95     7370.57     61.55 o 
  -2   0   1      903.27      877.06      7.45 o 
  -1   0   1     4011.33     4069.64     61.51 o 
   0   0   1       12.19        0.57      0.36 o 
   1   0   1     1520.83     1521.04     14.83 o 
   2   0   1     6329.42     6281.96     52.46 o 
   3   0   1     1609.83     1523.25     23.71 o 
   4   0   1     1012.31      966.94     15.97 o 
   5   0   1     1402.12     1385.49     13.95 o 
   6   0   1       62.54       58.74      1.92 o 
   7   0   1      307.27      282.96      5.11 o 
   8   0   1      155.39      159.28      4.15 o 
  -8   1   1        2.52        5.05      2.14 o 
  -7   1   1        0.28       -1.74      1.74 o 
  -6   1   1     1176.94     1189.41     14.86 o 
  -5   1   1     1759.75     1750.99     15.00 o 
  -4   1   1     1438.91     1497.30     11.36 o 
  -3   1   1     1957.05     2083.98     17.41 o 
  -2   1   1      414.22      430.10      5.38 o 
  -1   1   1      743.55      728.07      8.86 o 
   0   1   1     1179.95     1207.87     11.69 o 
   1   1   1       24.18       26.68      1.90 o 
   2   1   1     8359.69     8421.55     97.01 o 
   3   1   1      402.44      418.34      4.79 o 
   4   1   1       90.28      109.79      1.97 o 
   5   1   1      649.67      642.22      7.06 o 
   6   1   1      293.20      300.12      4.14 o 
   7   1   1      859.47      880.04      9.83 o 
   8   1   1       60.64       66.50      5.82 o 
  -8   2   1      208.59      229.42      5.19 o 
  -7   2   1      222.05      249.94     11.02 o 
  -6   2   1      420.05      424.78      6.37 o 
  -5   2   1       20.64       19.32      1.02 o 
  -4   2   1      483.58      453.85      4.33 o 
  -3   2   1      892.88      785.22      6.87 o 
  -2   2   1     1742.99     1702.80     14.26 o 
  -1   2   1     6456.64     6395.77     53.47 o 
   0   2   1      983.88     1014.44      8.49 o 
   1   2   1     2411.62     2528.28     24.09 o 
   2   2   1     1387.45     1421.73     12.51 o 
   3   2   1     1330.18     1347.47     13.33 o 
   4   2   1     4921.72     4967.12     47.43 o 
   5   2   1      104.77      102.17      3.16 o 
   6   2   1      457.10      474.28      5.82 o 
   7   2   1        1.92        4.60      3.68 o 
   8   2   1      112.66      105.77      3.54 o 
  -7   3   1       13.31       16.42      2.23 o 
  -6   3   1      218.00      215.06      4.16 o 
  -5   3   1      315.97      335.70      4.30 o 
  -4   3   1     4185.86     4167.86     39.35 o 
  -3   3   1       82.99       93.09      2.58 o 
  -2   3   1      669.86      691.79      6.35 o 
  -1   3   1      266.82      244.82      3.14 o 
   0   3   1     1747.60     1778.54     14.83 o 
   1   3   1    10489.63    10396.02    180.66 o 
   2   3   1      267.96      264.03      2.63 o 
   3   3   1     3135.66     3142.13     29.19 o 
   4   3   1      357.24      367.13      4.43 o 
   5   3   1       14.17       15.98      1.24 o 
   6   3   1     1338.20     1309.79     13.58 o 
   7   3   1       24.57       19.84      1.62 o 
   8   3   1      275.72      276.74      4.45 o 
  -7   4   1      884.79      943.50     12.62 o 
  -6   4   1       31.16       27.45      2.10 o 
  -5   4   1      374.52      369.34      4.73 o 
  -4   4   1        3.14        3.13      1.35 o 
  -3   4   1      538.47      539.23      5.86 o 
  -2   4   1     6650.20     6443.83     54.12 o 
  -1   4   1      590.11      589.04      5.26 o 
   0   4   1     7203.48     7356.61     61.91 o 
   1   4   1     4306.61     4546.38     40.03 o 
   2   4   1     1321.30     1455.45     12.35 o 
   3   4   1     1922.67     1978.84     16.69 o 
   4   4   1      809.14      799.88      8.53 o 
   5   4   1     2196.64     2206.71     21.84 o 
   6   4   1      809.56      765.10      8.53 o 
   7   4   1       54.66       55.39      2.30 o 
   8   4   1       23.84       25.40      2.63 o 
  -7   5   1       42.25       35.95      3.92 o 
  -6   5   1      215.06      226.19      5.84 o 
  -5   5   1     1115.96     1121.37     13.68 o 
  -4   5   1      200.11      190.61      4.71 o 
  -3   5   1     2762.14     2766.99     27.62 o 
  -2   5   1     2467.64     2513.25     24.03 o 
  -1   5   1        3.71        8.36      1.74 o 
   0   5   1      406.01      383.43      3.71 o 
   1   5   1      434.54      421.58      4.03 o 
   2   5   1     4848.32     5053.26     42.09 o 
   3   5   1     1614.65     1596.74     13.66 o 
   4   5   1      101.60      101.45      2.21 o 
   5   5   1      121.74      114.72      2.46 o 
   6   5   1       51.18       50.66      2.17 o 
   7   5   1      117.00      121.01      3.86 o 
  -6   6   1     1016.79     1069.28     25.24 o 
  -5   6   1      912.67      862.31     18.31 o 
  -4   6   1       15.94       19.63      1.55 o 
  -3   6   1      102.16      100.78      2.17 o 
  -2   6   1       92.42       93.54      1.91 o 
  -1   6   1     2900.52     2857.34     35.74 o 
   0   6   1     3319.01     3382.29     31.19 o 
   1   6   1      314.19      312.34      3.51 o 
   2   6   1     1135.21     1142.75     12.26 o 
   3   6   1      330.58      343.85      4.65 o 
   4   6   1      184.93      210.96      5.91 o 
   5   6   1     1009.35     1037.91     14.29 o 
   6   6   1      165.64      162.81      5.32 o 
   7   6   1      175.41      174.13      4.56 o 
  -5   7   1       51.83       48.88      2.95 o 
  -4   7   1      544.77      538.48      9.07 o 
  -3   7   1     1233.69     1185.04     15.73 o 
  -2   7   1       13.36       15.37      2.09 o 
  -1   7   1     1052.82     1031.73     10.53 o 
   0   7   1        0.07        0.75      0.89 o 
   1   7   1       69.84       81.88      2.88 o 
   2   7   1     1795.24     1942.77     16.68 o 
   3   7   1      378.36      370.99      4.67 o 
   4   7   1      592.16      628.55      9.18 o 
   5   7   1        1.11       -0.53      1.76 o 
   6   7   1       70.30       71.50      3.22 o 
  -4   8   1      418.38      415.44      7.15 o 
  -3   8   1       10.49       10.27      2.34 o 
  -2   8   1       45.08       44.80      2.59 o 
  -1   8   1      781.68      775.96     10.47 o 
   0   8   1       31.49       21.56      1.79 o 
   1   8   1     1453.12     1447.63     17.83 o 
   2   8   1       44.32       56.09      1.74 o 
   3   8   1      173.74      169.76      3.90 o 
   4   8   1        7.79       12.14      2.03 o 
   5   8   1       75.20       67.50      3.16 o 
   6   8   1      274.24      271.91      7.60 o 
  -3   9   1        0.11        0.73      2.06 o 
  -2   9   1      701.58      706.20     10.18 o 
  -1   9   1      237.62      249.14      5.83 o 
   0   9   1      267.08      252.22      7.54 o 
   1   9   1        0.56        1.28      1.65 o 
   3   9   1      630.93      686.58     15.11 o 
   4   9   1       99.28      118.00      6.08 o 
  -1  10   1       63.03       61.56      2.98 o 
   0  10   1      171.04      177.94      6.59 o 
   1  10   1      351.07      390.01      9.63 o 
  -3  -9   2      110.46      101.67      4.94 o 
  -2  -9   2      199.66      215.58      5.95 o 
  -1  -9   2      589.15      575.60      8.50 o 
   0  -9   2      341.99      363.74      6.10 o 
   1  -9   2      357.14      350.78      5.97 o 
   2  -9   2        8.65        6.78      1.90 o 
  -5  -8   2       49.74       40.47      3.10 o 
  -4  -8   2      471.89      483.71     11.67 o 
  -3  -8   2      166.25      170.17      4.14 o 
  -2  -8   2     1014.02     1011.55     13.17 o 
  -1  -8   2       18.66       22.71      4.62 o 
   0  -8   2        0.61        2.03      1.55 o 
   1  -8   2      432.61      424.85      6.63 o 
   2  -8   2       13.19       10.85      1.82 o 
   3  -8   2      980.40      974.47     10.52 o 
   4  -8   2      300.73      310.59      4.66 o 
  -6  -7   2       44.14       36.27      2.98 o 
  -5  -7   2      513.47      540.24     14.97 o 
  -4  -7   2       22.32       23.07      2.31 o 
  -3  -7   2      101.05       98.14      4.75 o 
  -2  -7   2      308.63      308.33      4.27 o 
  -1  -7   2        2.30        1.23      1.40 o 
   0  -7   2     2336.35     2304.24     27.69 o 
   1  -7   2      622.97      584.95      6.55 o 
   2  -7   2      184.71      180.30      4.05 o 
   3  -7   2      144.31      145.02      2.82 o 
   4  -7   2        2.14        1.74      1.37 o 
   5  -7   2      630.39      609.04     13.90 o 
  -6  -6   2       35.82       36.75      2.90 o 
  -5  -6   2       41.65       40.73      2.66 o 
  -4  -6   2        1.44        2.49      1.73 o 
  -3  -6   2     1847.69     1861.13     23.37 o 
  -2  -6   2      553.16      550.97      6.33 o 
  -1  -6   2      589.65      592.50      6.64 o 
   0  -6   2       64.49       63.12      2.49 o 
   1  -6   2      192.91      192.36      2.78 o 
   2  -6   2     1366.59     1325.14     13.28 o 
   3  -6   2      388.02      383.41      4.78 o 
   4  -6   2      939.77      895.11     16.87 o 
   5  -6   2      464.38      492.92      6.13 o 
   6  -6   2       12.03       13.47      1.87 o 
  -7  -5   2        7.49        4.92      3.61 o 
  -6  -5   2      689.06      690.12     10.30 o 
  -5  -5   2      474.68      481.97      7.68 o 
  -4  -5   2      496.16      498.18      7.59 o 
  -3  -5   2      655.70      637.41      7.08 o 
  -2  -5   2        7.50        6.21      1.49 o 
  -1  -5   2     1115.06     1120.31      9.71 o 
   0  -5   2     1471.48     1426.03     12.16 o 
   1  -5   2     1842.73     1802.41     17.43 o 
   2  -5   2     4149.81     4097.99     38.73 o 
   3  -5   2        1.18        1.80      1.23 o 
   4  -5   2      150.57      146.81      3.97 o 
   5  -5   2      146.90      147.41      2.91 o 
   6  -5   2      258.67      221.21      5.11 o 
   7  -5   2      739.75      782.68     10.95 o 
  -7  -4   2        4.48        5.81      2.18 o 
  -6  -4   2      549.01      556.38     12.31 o 
  -5  -4   2       15.71       15.55      1.94 o 
  -4  -4   2      102.57       96.62      3.10 o 
  -3  -4   2      960.29      946.99     14.78 o 
  -2  -4   2     1220.02     1217.12     10.43 o 
  -1  -4   2     5268.13     5108.70     42.45 o 
   0  -4   2       10.22        7.36      0.65 o 
   1  -4   2      515.29      493.72      4.51 o 
   2  -4   2       16.58       21.17      0.97 o 
   3  -4   2      362.38      334.49      4.21 o 
   4  -4   2     2321.55     2308.30     22.35 o 
   5  -4   2        2.92        1.78      1.01 o 
   6  -4   2      346.53      353.62      5.74 o 
   7  -4   2      141.51      141.16      3.85 o 
  -7  -3   2       15.28       13.77      2.18 o 
  -6  -3   2      666.53      659.02      9.64 o 
  -5  -3   2      451.70      423.45      6.67 o 
  -4  -3   2     3607.97     3654.86     60.46 o 
  -3  -3   2        6.39       10.02      1.57 o 
  -2  -3   2     1662.82     1662.02     13.94 o 
  -1  -3   2        2.91        2.62      0.37 o 
   0  -3   2      213.61      196.98      1.98 o 
   1  -3   2     3812.89     3770.21     31.44 o 
   2  -3   2      374.55      396.58      4.33 o 
   3  -3   2     3714.35     3745.05     35.54 o 
   4  -3   2      699.93      701.72      7.60 o 
   5  -3   2       61.51       69.13      4.24 o 
   6  -3   2      212.09      211.69      4.11 o 
   7  -3   2        8.07        3.54      2.59 o 
   8  -3   2      490.94      521.51      8.81 o 
  -8  -2   2        5.75        8.39      2.85 o 
  -7  -2   2      603.47      598.82      9.09 o 
  -6  -2   2       99.84      101.02      3.23 o 
  -5  -2   2     1068.05     1059.55     11.02 o 
  -4  -2   2      104.16      105.93      1.65 o 
  -3  -2   2       69.55       82.08      1.31 o 
  -2  -2   2     3445.54     3379.04     42.85 o 
  -1  -2   2      697.60      732.80      6.27 o 
   0  -2   2     7991.16     7942.03     76.39 o 
   1  -2   2     2467.95     2443.36     20.38 o 
   2  -2   2       95.13       88.49      1.09 o 
   3  -2   2      745.09      774.20      6.06 o 
   4  -2   2       37.09       41.11      2.39 o 
   5  -2   2     3339.98     3406.87     68.82 o 
   6  -2   2      947.57     1000.10     12.73 o 
   7  -2   2        5.39        6.43      1.92 o 
   8  -2   2       30.25       33.16      2.68 o 
  -8  -1   2      169.92      165.78      6.71 o 
  -7  -1   2      187.80      178.50      4.30 o 
  -6  -1   2      287.96      288.46      4.05 o 
  -5  -1   2      982.35      968.85     10.17 o 
  -4  -1   2      221.83      222.42      2.55 o 
  -3  -1   2     3999.75     3922.23     29.15 o 
  -2  -1   2     2537.57     2467.86     20.53 o 
  -1  -1   2      406.67      413.54      5.36 o 
   0  -1   2        0.19       -0.25      0.51 o 
   1  -1   2      221.48      213.15      2.84 o 
   2  -1   2     4997.17     4895.52     41.16 o 
   3  -1   2     9022.92     8992.18     91.13 o 
   4  -1   2      241.93      256.64      4.15 o 
   5  -1   2      954.06      990.23     17.45 o 
   6  -1   2      344.70      334.69      5.33 o 
   7  -1   2      223.61      221.44      4.81 o 
   8  -1   2      344.99      333.33      6.09 o 
  -8   0   2       64.10       78.35      5.44 o 
  -7   0   2       17.10       20.16      2.05 o 
  -6   0   2     1397.46     1439.14     17.81 o 
  -5   0   2      339.75      341.05      4.27 o 
  -4   0   2      231.33      243.28      6.47 o 
  -3   0   2       11.24       13.07      1.27 o 
  -2   0   2      347.30      352.62      4.31 o 
  -1   0   2     8999.55     9347.65     77.33 o 
   0   0   2    16034.24    16157.56    150.97 o 
   1   0   2     1973.16     2058.33     17.29 o 
   2   0   2     5850.68     5678.93     47.52 o 
   3   0   2       20.39       20.00      1.02 o 
   4   0   2     1894.61     2060.78     22.01 o 
   5   0   2     1771.58     1756.63     17.41 o 
   6   0   2      241.50      233.11      4.21 o 
   7   0   2     1370.26     1368.96     17.21 o 
   8   0   2      178.40      179.08      4.30 o 
  -8   1   2      177.11      180.47      4.48 o 
  -7   1   2      151.71      158.32      5.64 o 
  -6   1   2      418.45      421.24      6.35 o 
  -5   1   2      319.78      327.51      3.58 o 
  -4   1   2     1204.74     1162.56     10.11 o 
  -3   1   2     6835.99     6984.75     60.43 o 
  -2   1   2      554.81      528.74      8.09 o 
  -1   1   2    12369.64    12417.64    224.31 o 
   0   1   2      869.19      893.67      8.65 o 
   1   1   2      505.00      510.09      4.33 o 
   2   1   2     4442.17     4388.70     36.71 o 
   3   1   2       30.41       25.25      0.60 o 
   4   1   2     6646.07     6697.14     64.13 o 
   5   1   2      986.77      990.92     10.33 o 
   6   1   2       43.54       46.45      1.82 o 
   7   1   2       66.45       63.41      2.73 o 
   8   1   2        2.47        3.46      2.05 o 
  -8   2   2        3.28        5.50      2.34 o 
  -7   2   2      130.66      146.45      4.18 o 
  -6   2   2      804.13      834.24     11.00 o 
  -5   2   2      541.91      521.76      5.93 o 
  -4   2   2     1717.98     1696.20     14.47 o 
  -3   2   2     1215.48     1273.00     10.88 o 
  -2   2   2      202.06      232.66      3.13 o 
  -1   2   2      902.46      844.94      8.18 o 
   0   2   2      489.73      489.70      4.93 o 
   1   2   2    12919.22    12345.28    104.08 o 
   2   2   2     2059.11     2041.22     19.59 o 
   3   2   2     1079.89     1013.31     12.70 o 
   4   2   2       19.65       26.63      1.19 o 
   5   2   2      165.59      177.18      2.84 o 
   6   2   2     1034.99      993.23     10.59 o 
   7   2   2      321.55      311.94      4.48 o 
   8   2   2      326.94      326.18      5.91 o 
  -7   3   2      636.88      646.51     12.19 o 
  -6   3   2      262.04      258.06      6.21 o 
  -5   3   2        1.81        0.87      1.06 o 
  -4   3   2       11.16       16.81      1.10 o 
  -3   3   2      116.51      112.08      1.55 o 
  -2   3   2     6061.39     6041.32     59.43 o 
  -1   3   2     1488.95     1451.51     12.19 o 
   0   3   2     2032.71     2044.27     17.00 o 
   1   3   2       72.43       57.83      3.22 o 
   2   3   2       57.31       58.01      0.98 o 
   3   3   2     2425.93     2408.18     20.09 o 
   4   3   2      653.96      633.25      6.88 o 
   5   3   2      784.94      792.73      8.61 o 
   6   3   2      716.72      701.25      7.95 o 
   7   3   2        4.70        3.58      1.51 o 
   8   3   2        2.32        1.80      2.30 o 
  -7   4   2       32.44       31.56      3.99 o 
  -6   4   2      107.15      105.05      3.08 o 
  -5   4   2     1788.57     1789.98     24.12 o 
  -4   4   2      192.23      194.78      2.96 o 
  -3   4   2     1082.54     1077.63     10.85 o 
  -2   4   2     1086.08     1080.10      9.32 o 
  -1   4   2       81.91       85.02      1.26 o 
   0   4   2     1032.24      987.80      8.44 o 
   1   4   2     2201.01     2260.64     18.88 o 
   2   4   2     1737.90     1706.58     14.34 o 
   3   4   2     3563.36     3522.82     39.53 o 
   4   4   2      231.58      244.79      3.53 o 
   5   4   2       45.74       35.81      3.01 o 
   6   4   2      235.19      224.33      4.04 o 
   7   4   2       18.10       20.98      1.54 o 
   8   4   2      702.46      669.60      8.04 o 
  -6   5   2      254.68      269.35      5.16 o 
  -5   5   2      696.42      694.04     12.46 o 
  -4   5   2      118.55      111.55      2.29 o 
  -3   5   2       82.23       89.04      1.91 o 
  -2   5   2      801.86      797.52      8.22 o 
  -1   5   2      546.35      501.67      4.67 o 
   0   5   2     4071.28     3942.81     32.90 o 
   1   5   2        0.92        1.69      0.80 o 
   2   5   2      395.38      372.36      3.66 o 
   3   5   2       41.87       43.04      3.73 o 
   4   5   2       57.15       60.20      1.87 o 
   5   5   2      691.29      696.56      7.83 o 
   6   5   2      149.88      136.64      3.28 o 
   7   5   2      232.81      239.39      4.01 o 
   8   5   2       21.01       20.09      2.49 o 
  -6   6   2       11.64        9.71      2.27 o 
  -5   6   2       64.37       67.14      3.00 o 
  -4   6   2      348.98      348.71      5.84 o 
  -3   6   2     1826.49     1779.58     39.14 o 
  -2   6   2       24.47       22.67      1.61 o 
  -1   6   2      933.69      896.18      9.11 o 
   0   6   2       42.91       44.43      1.37 o 
   1   6   2       14.64       12.25      0.80 o 
   2   6   2     1645.07     1675.79     14.33 o 
   3   6   2      150.92      148.94      3.02 o 
   4   6   2     1442.03     1466.96     14.92 o 
   5   6   2       82.80       78.33      2.35 o 
   6   6   2       24.64       24.70      1.80 o 
   7   6   2      235.79      233.37      5.14 o 
  -5   7   2       24.75       23.45      3.80 o 
  -4   7   2      492.60      484.47      7.58 o 
  -3   7   2      320.24      322.02      5.63 o 
  -2   7   2       98.59      100.14      2.88 o 
  -1   7   2      983.85      988.47     12.70 o 
   0   7   2      177.77      172.14      3.37 o 
   1   7   2     2215.43     2287.81     31.92 o 
   2   7   2      504.81      508.00      5.05 o 
   3   7   2      211.59      222.16      3.33 o 
   4   7   2      128.88      139.13      3.29 o 
   5   7   2       84.12       87.63      3.08 o 
   6   7   2      380.98      390.80      6.84 o 
   7   7   2      380.29      358.12      7.73 o 
  -4   8   2      175.98      185.10      4.50 o 
  -3   8   2       48.56       45.13      2.64 o 
  -2   8   2     1943.52     1913.48     23.53 o 
  -1   8   2      426.50      444.64      6.81 o 
   0   8   2      269.38      260.95      4.58 o 
   1   8   2        3.97        0.67      1.47 o 
   2   8   2      125.72      135.05      2.79 o 
   3   8   2      550.87      574.37      8.40 o 
   4   8   2     1126.50     1189.21     16.48 o 
   5   8   2      153.43      150.32      6.59 o 
   6   8   2      259.65      246.04      8.36 o 
  -3   9   2       89.03       90.43      3.43 o 
  -2   9   2       94.06       89.79      3.22 o 
  -1   9   2       37.19       35.19      2.34 o 
   0   9   2      506.76      514.39      7.77 o 
   1   9   2     1032.18     1017.45     13.25 o 
   2   9   2      253.69      253.79      6.46 o 
   3   9   2      677.92      711.39     15.62 o 
   4   9   2      122.00      108.26      6.08 o 
   5   9   2        4.26        7.97      3.54 o 
  -1  10   2      277.89      273.48      5.50 o 
   0  10   2      756.40      779.04     12.95 o 
   1  10   2       10.42        7.60      2.01 o 
  -2  -9   3       81.72       82.54      4.56 o 
  -1  -9   3       16.99       19.69      2.19 o 
   0  -9   3       14.26       20.06      2.22 o 
   1  -9   3      629.68      638.62      9.45 o 
   2  -9   3       17.18       14.54      2.11 o 
  -4  -8   3        9.84        8.86      2.37 o 
  -3  -8   3       48.51       45.89      2.68 o 
  -2  -8   3      476.78      489.16      7.44 o 
  -1  -8   3      122.19      117.58      3.22 o 
   0  -8   3      948.11      978.58     13.00 o 
   1  -8   3      313.14      309.69      7.67 o 
   2  -8   3       30.55       28.60      2.72 o 
   3  -8   3        0.28        0.41      1.80 o 
   4  -8   3        7.93        7.82      2.22 o 
  -5  -7   3       97.51       96.98      6.33 o 
  -4  -7   3      195.61      186.58      4.54 o 
  -3  -7   3      782.89      780.96     14.10 o 
  -2  -7   3      438.35      428.08      5.43 o 
  -1  -7   3      206.11      205.71      3.88 o 
   0  -7   3      156.15      151.49      3.41 o 
   1  -7   3       55.73       49.50      2.78 o 
   2  -7   3      298.04      298.80      5.12 o 
   3  -7   3      745.28      731.35      8.19 o 
   4  -7   3      108.76      101.34      2.66 o 
   5  -7   3      373.29      380.79      4.57 o 
  -6  -6   3      119.20      118.04      4.16 o 
  -5  -6   3      483.44      481.27     12.05 o 
  -4  -6   3      365.30      354.88      6.28 o 
  -3  -6   3      170.85      173.46      3.95 o 
  -2  -6   3       13.49       14.06      1.25 o 
  -1  -6   3       91.52       92.43      2.10 o 
   0  -6   3      732.58      753.66      9.96 o 
   1  -6   3      329.82      324.48      5.14 o 
   2  -6   3      949.51      937.63      9.76 o 
   3  -6   3       49.54       53.53      1.79 o 
   4  -6   3       98.39       93.22      2.40 o 
   5  -6   3       48.04       51.07      1.97 o 
   6  -6   3      125.12      115.86      3.16 o 
  -6  -5   3      133.41      135.89      4.06 o 
  -5  -5   3      186.43      178.49      4.38 o 
  -4  -5   3      101.37      101.02      3.42 o 
  -3  -5   3      646.29      623.18      7.03 o 
  -2  -5   3      585.89      585.14      6.56 o 
  -1  -5   3     2691.77     2637.52     25.92 o 
   0  -5   3       13.15       14.76      0.94 o 
   1  -5   3      263.06      251.78      3.67 o 
   2  -5   3      511.53      510.43      6.69 o 
   3  -5   3       35.76       35.61      1.47 o 
   4  -5   3     2588.23     2575.98     33.03 o 
   5  -5   3      458.17      468.69      6.30 o 
   6  -5   3      203.72      196.84      4.25 o 
   7  -5   3       43.31       52.78      5.57 o 
  -7  -4   3        1.53        0.51      2.40 o 
  -6  -4   3       62.45       65.25      3.86 o 
  -5  -4   3       67.99       62.48      3.73 o 
  -4  -4   3     1866.96     1881.76     23.66 o 
  -3  -4   3        1.50        1.53      0.92 o 
  -2  -4   3      806.54      793.36      8.41 o 
  -1  -4   3        2.29        2.71      0.79 o 
   0  -4   3       61.69       65.58      1.14 o 
   1  -4   3     4303.44     4365.10     50.82 o 
   2  -4   3     1105.74     1111.53     11.73 o 
   3  -4   3     1079.91     1064.49     11.27 o 
   4  -4   3      501.40      517.40      5.11 o 
   5  -4   3      134.09      134.90      2.96 o 
   6  -4   3      489.76      462.80      7.04 o 
   7  -4   3      156.37      158.41      4.07 o 
  -7  -3   3      663.65      653.09      9.89 o 
  -6  -3   3       21.73       16.28      4.18 o 
  -5  -3   3      603.13      578.08      8.56 o 
  -4  -3   3       56.61       55.24      2.37 o 
  -3  -3   3       72.48       80.46      1.76 o 
  -2  -3   3     2533.52     2520.70     24.67 o 
  -1  -3   3     1356.99     1345.44     11.34 o 
   0  -3   3     3719.52     3758.12     31.21 o 
   1  -3   3     1935.71     1911.73     15.97 o 
   2  -3   3       34.75       38.51      0.99 o 
   3  -3   3      832.98      846.31      7.44 o 
   4  -3   3      532.05      534.21      6.05 o 
   5  -3   3      877.78      886.76     14.52 o 
   6  -3   3     1631.46     1624.40     35.49 o 
   7  -3   3       53.68       61.01      2.81 o 
   8  -3   3        2.10        6.20      2.33 o 
  -7  -2   3        0.74        0.70      2.85 o 
  -6  -2   3       78.01       73.68      2.97 o 
  -5  -2   3      450.47      437.09      7.30 o 
  -4  -2   3      519.06      510.80      5.87 o 
  -3  -2   3     1814.09     1789.69     15.13 o 
  -2  -2   3     3778.95     3802.37     31.45 o 
  -1  -2   3        8.06        9.02      0.61 o 
   0  -2   3      388.13      396.62      3.59 o 
   1  -2   3     1164.04     1162.36      9.78 o 
   2  -2   3     4388.84     4395.73     36.84 o 
   3  -2   3     4894.64     4728.68     39.52 o 
   4  -2   3       12.90       14.58      1.50 o 
   5  -2   3       91.11       94.06      2.12 o 
   6  -2   3       17.40       14.80      1.90 o 
   7  -2   3      449.46      400.77      6.46 o 
   8  -2   3      464.36      465.42      7.58 o 
  -7  -1   3       54.62       60.33      5.06 o 
  -6  -1   3      348.44      347.24      5.87 o 
  -5  -1   3     1961.42     1963.12     24.42 o 
  -4  -1   3        3.53        7.03      1.06 o 
  -3  -1   3        4.32        7.14      0.63 o 
  -2  -1   3       47.56       38.66      0.86 o 
  -1  -1   3     2922.97     2936.84     28.73 o 
   0  -1   3    14840.04    14660.50    187.82 o 
   1  -1   3      189.81      207.90      2.36 o 
   2  -1   3     2637.00     2565.05     21.43 o 
   3  -1   3       33.92       41.56      3.10 o 
   4  -1   3      211.33      217.48      8.77 o 
   5  -1   3     1757.31     1750.00     20.83 o 
   6  -1   3       21.18       21.22      1.77 o 
   7  -1   3      965.72      956.93     12.59 o 
   8  -1   3      130.76      150.33      4.37 o 
  -7   0   3       30.29       29.24      3.54 o 
  -6   0   3       29.54       26.85      1.64 o 
  -5   0   3      129.09      126.32      2.37 o 
  -4   0   3     1133.17     1134.88      9.94 o 
  -3   0   3     3676.78     3523.71     29.37 o 
  -2   0   3      149.70      165.59      1.79 o 
  -1   0   3     5917.75     6015.61     54.24 o 
   0   0   3      305.43      296.92      2.75 o 
   1   0   3      630.33      668.05      5.70 o 
   2   0   3     2917.65     2895.53     24.10 o 
   3   0   3       89.94      102.15      1.83 o 
   4   0   3     3799.19     3746.52     31.10 o 
   5   0   3      395.77      395.82      4.76 o 
   6   0   3       60.54       59.54      2.32 o 
   7   0   3       73.19       58.11      2.64 o 
   8   0   3       25.35       19.05      2.37 o 
  -7   1   3      248.48      261.41      5.09 o 
  -6   1   3     1020.07     1040.46     11.52 o 
  -5   1   3      220.34      225.18      2.82 o 
  -4   1   3     4938.75     5030.11     41.71 o 
  -3   1   3      473.91      470.81      4.42 o 
  -2   1   3      288.12      320.21      4.84 o 
  -1   1   3     3150.21     3117.53     48.41 o 
   0   1   3      309.71      320.33      2.84 o 
   1   1   3    13378.32    13125.38    178.30 o 
   2   1   3     1913.70     1857.16     20.50 o 
   3   1   3     1165.92     1189.23     10.09 o 
   4   1   3      195.14      214.60      2.87 o 
   5   1   3       15.15       17.78      1.18 o 
   6   1   3      769.37      763.10      8.43 o 
   7   1   3      406.88      404.65      9.26 o 
   8   1   3       54.43       58.88      3.13 o 
  -7   2   3      574.87      617.62     16.50 o 
  -6   2   3      665.83      686.36      9.84 o 
  -5   2   3       29.09       30.01      1.24 o 
  -4   2   3       59.47       47.10      2.23 o 
  -3   2   3       31.83       22.23      0.85 o 
  -2   2   3     3422.84     3233.38     26.94 o 
  -1   2   3     5987.57     5971.94     72.22 o 
   0   2   3     1973.56     2006.87     19.26 o 
   1   2   3     1006.28     1054.97      9.99 o 
   2   2   3      129.94      146.07      1.61 o 
   3   2   3     1498.98     1425.76     18.13 o 
   4   2   3     1640.36     1569.03     15.57 o 
   5   2   3      595.81      570.71      6.44 o 
   6   2   3      840.59      828.30     10.34 o 
   7   2   3        3.90        4.82      1.64 o 
   8   2   3      103.77       98.52      3.48 o 
  -7   3   3        1.90        4.18      2.14 o 
  -6   3   3        0.26        2.83      1.67 o 
  -5   3   3      604.09      647.92      7.22 o 
  -4   3   3     2576.22     2546.50     24.50 o 
  -3   3   3     1216.80     1230.78     10.63 o 
  -2   3   3     1532.29     1607.09     13.59 o 
  -1   3   3      170.26      182.25      3.01 o 
   0   3   3     2726.27     2735.38     26.52 o 
   1   3   3     3008.30     2983.39     24.66 o 
   2   3   3     1559.46     1604.32     21.88 o 
   3   3   3     4277.59     4207.78     34.87 o 
   4   3   3      118.80      110.94      2.09 o 
   5   3   3        2.32        2.60      1.04 o 
   6   3   3      232.76      239.39      3.74 o 
   7   3   3      140.17      140.93      3.00 o 
   8   3   3      447.53      454.78      6.07 o 
  -7   4   3      280.49      300.55      7.73 o 
  -6   4   3      147.61      162.48      5.07 o 
  -5   4   3      822.34      864.25     12.66 o 
  -4   4   3      139.73      136.80      3.68 o 
  -3   4   3     1174.27     1138.38     11.44 o 
  -2   4   3     1842.23     1824.06     15.38 o 
  -1   4   3     1504.58     1501.11     12.69 o 
   0   4   3     7345.04     7341.08     61.52 o 
   1   4   3       22.51       22.35      1.54 o 
   2   4   3       99.00      104.78      1.43 o 
   3   4   3      465.93      481.38      4.52 o 
   4   4   3      147.23      140.41      2.05 o 
   5   4   3     3844.00     3798.73     93.27 o 
   6   4   3      169.59      161.11      3.10 o 
   7   4   3      451.37      434.93      6.31 o 
   8   4   3       25.05       28.79      2.88 o 
  -6   5   3       24.40       30.76      2.46 o 
  -5   5   3      422.26      412.02     23.97 o 
  -4   5   3      123.50      134.21      3.67 o 
  -3   5   3     4373.72     4328.14     61.25 o 
  -2   5   3      434.15      445.63      6.36 o 
  -1   5   3      950.29      989.28      8.61 o 
   0   5   3      204.14      206.42      2.24 o 
   1   5   3      138.27      144.56      2.03 o 
   2   5   3     4628.31     4627.32     45.30 o 
   3   5   3     1408.59     1408.95     14.05 o 
   4   5   3     1426.65     1441.18     14.56 o 
   5   5   3      604.70      585.68      7.95 o 
   6   5   3        2.39        1.81      1.35 o 
   7   5   3       94.15       95.39      2.75 o 
   8   5   3       27.59       24.93      2.06 o 
  -6   6   3      650.37      673.74     14.60 o 
  -5   6   3      146.71      135.86      3.80 o 
  -4   6   3      425.89      417.98      9.01 o 
  -3   6   3       94.57       90.17      2.86 o 
  -2   6   3      535.34      527.66     13.33 o 
  -1   6   3     2947.56     2874.57     40.32 o 
   0   6   3      392.17      374.53      6.18 o 
   1   6   3     1555.94     1540.89     15.46 o 
   2   6   3     1012.46     1012.95      8.93 o 
   3   6   3        3.58        3.69      0.96 o 
   4   6   3      402.71      417.74      5.11 o 
   5   6   3      214.21      213.32      3.65 o 
   6   6   3      686.19      683.89      7.94 o 
   7   6   3      218.10      210.45      3.82 o 
  -5   7   3       34.53       39.71      2.85 o 
  -4   7   3      838.77      861.90     11.96 o 
  -3   7   3      164.44      161.94      3.92 o 
  -2   7   3      722.53      705.41      9.73 o 
  -1   7   3     1646.43     1578.53     19.39 o 
   0   7   3       12.89       16.37      1.49 o 
   1   7   3      132.40      147.45      2.86 o 
   2   7   3      366.37      388.51      4.82 o 
   3   7   3      815.62      835.66     11.19 o 
   4   7   3     1382.42     1407.73     18.03 o 
   5   7   3      160.08      168.31      4.16 o 
   6   7   3       82.77       83.17      4.56 o 
   7   7   3       49.83       50.76      4.81 o 
  -4   8   3      526.04      526.27      8.75 o 
  -3   8   3        1.56       -1.18      1.91 o 
  -2   8   3       54.78       53.16      2.64 o 
  -1   8   3       67.75       70.51      2.89 o 
   0   8   3      595.27      574.11      8.18 o 
   1   8   3     1191.38     1227.37     15.38 o 
   2   8   3       18.19       15.94      1.52 o 
   3   8   3      513.06      516.07      7.75 o 
   4   8   3       87.78       96.13      3.53 o 
   5   8   3        3.00        4.33      2.13 o 
   6   8   3      338.32      373.13     10.27 o 
  -3   9   3      244.38      241.58     10.07 o 
  -2   9   3      298.85      296.48      5.57 o 
  -1   9   3       44.05       52.95      4.81 o 
   0   9   3      690.35      659.20      9.40 o 
   1   9   3        0.01       -0.05      1.78 o 
   2   9   3       72.85       67.98      3.80 o 
   3   9   3      416.61      447.76     10.97 o 
   4   9   3       32.38       35.83      2.61 o 
   5   9   3      346.36      349.06      9.89 o 
  -1  10   3      151.27      145.80      4.08 o 
   0  10   3      263.13      282.59      5.39 o 
   1  10   3       72.86       80.61      3.35 o 
   2  10   3      459.01      486.84     10.53 o 
  -1  -9   4       19.53       14.64      2.13 o 
   0  -9   4      333.41      366.35      6.46 o 
  -3  -8   4      366.99      373.57      9.00 o 
  -2  -8   4      653.06      626.19      9.06 o 
  -1  -8   4      279.55      289.81      5.28 o 
   0  -8   4       74.21       74.80      2.97 o 
   1  -8   4      187.67      180.98      4.31 o 
   2  -8   4      427.66      423.95      8.18 o 
   3  -8   4      599.01      610.08      9.28 o 
  -5  -7   4      158.75      168.63      4.98 o 
  -4  -7   4       62.75       60.28      3.30 o 
  -3  -7   4      243.06      234.65      4.91 o 
  -2  -7   4      207.32      201.25      3.43 o 
  -1  -7   4      253.74      253.95      5.89 o 
   0  -7   4     1335.78     1310.45     16.61 o 
   1  -7   4        2.34        4.02      1.66 o 
   2  -7   4     1050.08     1032.31     19.40 o 
   3  -7   4       29.44       31.74      2.27 o 
   4  -7   4       65.62       62.87      2.90 o 
   5  -7   4      439.96      450.64      7.55 o 
  -5  -6   4        4.18        3.58      2.45 o 
  -4  -6   4        0.53       -0.50      2.03 o 
  -3  -6   4      844.33      844.34     11.65 o 
  -2  -6   4       30.35       27.88      1.91 o 
  -1  -6   4     1486.45     1468.19     15.05 o 
   0  -6   4      229.61      218.28      4.01 o 
   1  -6   4        2.70        1.16      1.40 o 
   2  -6   4      903.33      883.83     11.73 o 
   3  -6   4      103.87       95.18      2.33 o 
   4  -6   4     1093.36     1060.96     11.30 o 
   5  -6   4      432.61      448.18     10.14 o 
   6  -6   4        2.47        1.05      1.90 o 
  -6  -5   4      247.32      259.43      5.70 o 
  -5  -5   4        7.09        6.00      2.13 o 
  -4  -5   4      626.57      614.60      9.09 o 
  -3  -5   4      145.85      146.88      2.77 o 
  -2  -5   4       43.50       46.22      1.70 o 
  -1  -5   4     1457.46     1450.41     14.73 o 
   0  -5   4       33.70       40.59      2.26 o 
   1  -5   4     3846.04     3820.80     44.97 o 
   2  -5   4      818.80      796.58      8.39 o 
   3  -5   4      205.80      194.85      3.01 o 
   4  -5   4       81.38       86.95      2.23 o 
   5  -5   4       23.18       18.37      1.63 o 
   6  -5   4      815.51      791.87     15.12 o 
  -6  -4   4      182.72      187.92      4.70 o 
  -5  -4   4       63.48       59.74      3.12 o 
  -4  -4   4        7.59        7.26      1.73 o 
  -3  -4   4      402.95      400.63      4.92 o 
  -2  -4   4     2903.13     2909.18     28.58 o 
  -1  -4   4     2408.14     2357.71     23.22 o 
   0  -4   4      585.77      573.41      7.87 o 
   1  -4   4     1150.60     1137.49     12.53 o 
   2  -4   4        2.10        2.15      0.81 o 
   3  -4   4     1234.92     1199.88     12.11 o 
   4  -4   4      589.88      577.43      6.53 o 
   5  -4   4      360.86      337.54      6.28 o 
   6  -4   4      899.42      945.20     12.45 o 
   7  -4   4      135.38      147.71      4.03 o 
  -7  -3   4        9.63       11.89      2.54 o 
  -6  -3   4      104.66      106.16      3.59 o 
  -5  -3   4      698.44      683.98      9.90 o 
  -4  -3   4     1349.09     1333.81     17.20 o 
  -3  -3   4      567.39      575.96      6.47 o 
  -2  -3   4     1441.70     1439.87     14.48 o 
  -1  -3   4       25.52       31.49      1.20 o 
   0  -3   4      868.20      898.69      7.77 o 
   1  -3   4     1125.47     1103.34      8.51 o 
   2  -3   4     1022.49     1002.79      8.70 o 
   3  -3   4     2539.05     2522.62     24.17 o 
   4  -3   4      544.31      561.77      6.29 o 
   5  -3   4       91.82       95.10      2.26 o 
   6  -3   4        6.79        6.59      1.70 o 
   7  -3   4      224.02      206.90      4.47 o 
  -7  -2   4      395.90      384.10      6.76 o 
  -6  -2   4      154.82      150.66      3.94 o 
  -5  -2   4      953.39      939.47     12.71 o 
  -4  -2   4        0.48        1.15      1.46 o 
  -3  -2   4       50.94       62.14      1.62 o 
  -2  -2   4     1667.86     1693.43     16.82 o 
  -1  -2   4      869.77      883.24      9.02 o 
   0  -2   4     3418.81     3259.70     28.68 o 
   1  -2   4      474.39      492.79      4.44 o 
   2  -2   4      641.45      625.52      5.58 o 
   3  -2   4       15.73       15.56      1.04 o 
   4  -2   4      465.19      475.32      5.34 o 
   5  -2   4     1821.20     1877.43     23.42 o 
   6  -2   4       32.79       40.23      2.18 o 
   7  -2   4      271.82      263.34      5.13 o 
   8  -2   4      124.80      142.91      4.07 o 
  -7  -1   4        6.70        5.94      2.59 o 
  -6  -1   4      182.85      171.88      3.97 o 
  -5  -1   4      342.72      333.32      5.55 o 
  -4  -1   4       86.37       76.24      1.94 o 
  -3  -1   4     4426.72     4518.94     43.78 o 
  -2  -1   4       26.36       44.02      1.06 o 
  -1  -1   4     2003.74     2031.54     48.78 o 
   0  -1   4        3.54        1.81      0.37 o 
   1  -1   4        1.42        0.90      0.36 o 
   2  -1   4     4532.79     4559.02     38.40 o 
   3  -1   4      381.58      385.71      3.69 o 
   4  -1   4     2043.98     2085.41     17.57 o 
   5  -1   4     1757.72     1746.26     20.86 o 
   6  -1   4        2.01        3.49      1.46 o 
   7  -1   4      130.90      124.63      3.58 o 
   8  -1   4       93.22      103.82      6.14 o 
  -7   0   4       10.97       10.74      3.48 o 
  -6   0   4      768.47      774.64     10.77 o 
  -5   0   4       11.05       10.85      1.52 o 
  -4   0   4     1030.36     1056.79     16.59 o 
  -3   0   4      151.54      160.63      1.99 o 
  -2   0   4       53.40       58.15      1.46 o 
  -1   0   4     2065.13     2043.38     18.86 o 
   0   0   4      340.50      316.22      3.26 o 
   1   0   4     2964.58     2821.67     23.57 o 
   2   0   4     5539.73     5638.29     47.55 o 
   3   0   4       12.13       12.70      0.68 o 
   4   0   4       17.37       18.95      0.78 o 
   5   0   4      307.50      298.16      3.85 o 
   6   0   4     1209.17     1154.03     14.51 o 
   7   0   4     1183.73     1179.29     15.17 o 
   8   0   4       57.85       64.81      3.21 o 
  -7   1   4      465.37      477.25     11.03 o 
  -6   1   4       38.70       43.13      2.91 o 
  -5   1   4      130.56      128.54      2.17 o 
  -4   1   4      737.93      730.70      6.75 o 
  -3   1   4      482.21      487.47      5.62 o 
  -2   1   4     6807.34     7121.19     61.95 o 
  -1   1   4     2389.58     2260.51     18.99 o 
   0   1   4      296.01      315.91      3.24 o 
   1   1   4      295.74      309.46      2.86 o 
   2   1   4     1492.76     1608.86     13.43 o 
   3   1   4     3130.97     3161.02     26.15 o 
   4   1   4     5438.05     5461.83     45.53 o 
   5   1   4        4.36        6.28      0.99 o 
   6   1   4      682.44      687.08      7.74 o 
   7   1   4       63.18       59.91      2.76 o 
   8   1   4      126.24      115.58      7.28 o 
  -7   2   4        1.13        3.04      3.29 o 
  -6   2   4      104.07      109.41      5.82 o 
  -5   2   4     1267.16     1273.75     11.31 o 
  -4   2   4     1542.89     1588.68     13.72 o 
  -3   2   4       35.10       33.58      0.96 o 
  -2   2   4      569.98      554.71      9.55 o 
  -1   2   4       48.77       60.34      0.94 o 
   0   2   4      957.77      915.45     11.05 o 
   1   2   4     7466.98     7305.82     61.15 o 
   2   2   4       81.54      110.76      1.57 o 
   3   2   4     3139.72     3046.10     25.28 o 
   4   2   4      363.62      368.01      5.33 o 
   5   2   4       60.00       58.63      3.40 o 
   6   2   4     1257.04     1224.23     12.78 o 
   7   2   4       28.51       26.60      1.80 o 
   8   2   4      635.40      635.72     19.29 o 
  -7   3   4      230.89      253.61      7.09 o 
  -6   3   4       10.71       15.95      2.53 o 
  -5   3   4      209.05      193.30      3.80 o 
  -4   3   4      220.75      218.20      2.45 o 
  -3   3   4      517.42      518.51      4.95 o 
  -2   3   4     3046.64     2956.38     40.46 o 
  -1   3   4      173.65      176.42      3.20 o 
   0   3   4     4159.89     4121.54     42.04 o 
   1   3   4      933.72      917.75     11.51 o 
   2   3   4       47.09       48.45      1.18 o 
   3   3   4     2394.43     2549.57     32.31 o 
   4   3   4       13.57       18.16      1.09 o 
   5   3   4     2771.28     2745.84     26.82 o 
   6   3   4      227.25      214.39      4.24 o 
   7   3   4       66.65       73.14      2.50 o 
   8   3   4        2.82        4.35      1.80 o 
  -6   4   4      145.64      133.22      4.94 o 
  -5   4   4      573.25      572.60      8.17 o 
  -4   4   4      173.15      162.84      3.41 o 
  -3   4   4     2407.58     2382.93     23.39 o 
  -2   4   4      524.48      509.61      4.95 o 
  -1   4   4        4.86        7.35      0.80 o 
   0   4   4      100.24       84.42      1.59 o 
   1   4   4       15.79       19.57      0.62 o 
   2   4   4     5980.05     5881.97     48.92 o 
   3   4   4      593.41      576.69      5.31 o 
   4   4   4      849.95      847.23      8.92 o 
   5   4   4       54.82       53.52      2.17 o 
   6   4   4       98.46       92.14      3.22 o 
   7   4   4      361.66      348.51      5.00 o 
   8   4   4      129.34      122.84      3.21 o 
  -6   5   4      929.58      941.38     12.82 o 
  -5   5   4      371.61      352.35     11.98 o 
  -4   5   4       43.06       43.53      2.36 o 
  -3   5   4      125.51      127.08      3.07 o 
  -2   5   4      110.58      110.69      2.03 o 
  -1   5   4     2756.65     2705.05     26.36 o 
   0   5   4     2824.08     2888.34     28.01 o 
   1   5   4     2171.11     2186.24     21.38 o 
   2   5   4     1505.99     1483.89     14.88 o 
   3   5   4      451.66      460.07      5.72 o 
   4   5   4      142.06      159.32      2.96 o 
   5   5   4      648.49      635.22      7.23 o 
   6   5   4      194.82      202.06      6.33 o 
   7   5   4      235.70      236.42      4.66 o 
   8   5   4        5.22        5.78      1.81 o 
  -5   6   4       27.12       24.69      2.31 o 
  -4   6   4      421.04      403.48      7.29 o 
  -3   6   4      861.00      831.75     11.13 o 
  -2   6   4      750.81      726.54      9.79 o 
  -1   6   4     1353.35     1369.57     17.73 o 
   0   6   4        4.84        5.49      0.93 o 
   1   6   4        4.42        6.48      1.25 o 
   2   6   4      632.46      657.70      7.17 o 
   3   6   4      618.29      641.84      8.86 o 
   4   6   4      556.09      565.32      8.22 o 
   5   6   4        0.13        2.25      1.96 o 
   6   6   4       23.52       22.02      3.10 o 
   7   6   4       18.97       18.27      1.83 o 
  -5   7   4      272.33      288.67      5.78 o 
  -4   7   4      748.36      755.84     10.81 o 
  -3   7   4       11.08       11.31      1.87 o 
  -2   7   4      105.59      104.23      3.01 o 
  -1   7   4      432.30      427.50      6.45 o 
   0   7   4      188.17      177.12      2.88 o 
   1   7   4     2996.95     3075.88     30.12 o 
   2   7   4       89.93       88.03      2.17 o 
   3   7   4      483.90      477.98      7.14 o 
   4   7   4       54.19       59.33      2.71 o 
   5   7   4        0.05        0.12      2.85 o 
   6   7   4      599.38      608.41      9.32 o 
   7   7   4        6.89        7.49      2.40 o 
  -4   8   4        9.30        9.02      2.34 o 
  -3   8   4       23.84       21.09      2.27 o 
  -2   8   4     1787.32     1782.93     37.09 o 
  -1   8   4       10.56        6.84      1.70 o 
   0   8   4      808.27      790.21     10.71 o 
   1   8   4        3.83        3.41      1.60 o 
   2   8   4        4.20        4.06      1.40 o 
   3   8   4      993.06     1031.35     13.80 o 
   4   8   4       50.74       57.00      3.48 o 
   5   8   4      540.03      567.58      8.87 o 
   6   8   4      170.66      168.84      4.71 o 
  -3   9   4      464.56      458.91     12.30 o 
  -2   9   4       42.66       47.51      2.80 o 
  -1   9   4        7.18        4.98      2.00 o 
   0   9   4      467.55      465.87     14.84 o 
   1   9   4      271.50      282.37      5.18 o 
   2   9   4     1218.49     1202.33     21.26 o 
   3   9   4      395.34      436.52      8.75 o 
   4   9   4       32.45       30.38      3.42 o 
   5   9   4       28.07       26.85      3.86 o 
   0  10   4      413.79      430.08      7.18 o 
   1  10   4      109.74      103.51      3.62 o 
   2  10   4        0.94        1.52      2.91 o 
   3  10   4       25.21       25.82      3.54 o 
  -2  -8   5      217.62      217.32      7.35 o 
  -1  -8   5       17.36       21.70      2.47 o 
   0  -8   5      897.74      912.55     12.51 o 
   1  -8   5        0.27       -0.25      2.85 o 
   2  -8   5       65.20       69.26      4.18 o 
  -4  -7   5        0.21       -0.83      2.32 o 
  -3  -7   5      686.61      677.57     28.25 o 
  -2  -7   5       14.21       15.40      2.01 o 
  -1  -7   5      374.59      372.27      6.06 o 
   0  -7   5       25.60       24.92      2.10 o 
   1  -7   5       28.89       29.96      2.13 o 
   2  -7   5       74.70       73.29      2.85 o 
   3  -7   5      115.04      112.55      3.58 o 
   4  -7   5      519.88      504.11      8.10 o 
  -5  -6   5      120.50      117.93      4.14 o 
  -4  -6   5      505.64      489.41     11.80 o 
  -3  -6   5      166.64      160.40      3.86 o 
  -2  -6   5       56.12       51.75      1.95 o 
  -1  -6   5       22.35       25.66      1.82 o 
   0  -6   5      181.97      174.46      7.22 o 
   1  -6   5      834.20      815.78     10.98 o 
   2  -6   5      976.32      960.71     12.85 o 
   3  -6   5       57.70       58.91      2.51 o 
   4  -6   5       91.57       92.89      3.09 o 
   5  -6   5       19.55       15.80      2.22 o 
  -5  -5   5       43.86       41.14      4.18 o 
  -4  -5   5       70.01       68.37      3.07 o 
  -3  -5   5       12.79       13.53      1.38 o 
  -2  -5   5     1040.49     1035.05     11.01 o 
  -1  -5   5      681.64      664.13      7.38 o 
   0  -5   5      423.27      425.93      5.06 o 
   1  -5   5      213.74      203.05      5.20 o 
   2  -5   5       48.66       40.35      2.28 o 
   3  -5   5      203.37      185.35      3.71 o 
   4  -5   5     1005.77     1011.52     12.85 o 
   5  -5   5      137.86      112.19      2.74 o 
   6  -5   5      539.49      575.37      8.61 o 
  -6  -4   5       72.92       68.40      3.75 o 
  -5  -4   5      475.29      457.88      8.37 o 
  -4  -4   5      856.13      838.84     11.61 o 
  -3  -4   5      586.15      561.50      6.54 o 
  -2  -4   5     1285.01     1247.22     12.90 o 
  -1  -4   5       27.42       27.87      1.29 o 
   0  -4   5        9.20        8.37      0.95 o 
   1  -4   5     2023.32     1986.42     23.89 o 
   2  -4   5       45.77       41.52      1.82 o 
   3  -4   5     4236.20     4182.88     39.71 o 
   4  -4   5       49.69       55.37      1.92 o 
   5  -4   5        2.67        1.69      1.36 o 
   6  -4   5       79.42       78.85      4.05 o 
   7  -4   5        8.31        7.26      2.97 o 
  -6  -3   5       78.17       64.06      3.22 o 
  -5  -3   5      704.66      681.56     10.00 o 
  -4  -3   5        7.66       12.01      2.40 o 
  -3  -3   5       10.02        9.97      1.17 o 
  -2  -3   5      791.68      793.55      8.46 o 
  -1  -3   5       83.08       78.60      1.72 o 
   0  -3   5     5609.06     5708.22     55.80 o 
   1  -3   5      401.95      374.02      4.30 o 
   2  -3   5      224.12      212.30      2.86 o 
   3  -3   5       38.19       43.43      2.30 o 
   4  -3   5       27.37       28.32      1.59 o 
   5  -3   5     1833.48     1832.59     18.18 o 
   6  -3   5      536.81      564.64      8.20 o 
   7  -3   5       86.94       89.19      3.40 o 
  -7  -2   5        0.08       -2.18      2.22 o 
  -6  -2   5       15.71       15.31      2.24 o 
  -5  -2   5      254.26      249.63      4.92 o 
  -4  -2   5       62.60       58.64      1.95 o 
  -3  -2   5     2349.71     2300.10     22.83 o 
  -2  -2   5      810.77      831.21      8.76 o 
  -1  -2   5      594.35      573.11      6.18 o 
   0  -2   5       46.20       51.27      1.27 o 
   1  -2   5       63.06       70.36      1.18 o 
   2  -2   5     3724.97     3724.14     31.07 o 
   3  -2   5     2014.30     2020.77     17.07 o 
   4  -2   5     1512.25     1533.60     15.15 o 
   5  -2   5      182.83      192.99      3.07 o 
   6  -2   5      186.63      174.27      3.75 o 
   7  -2   5      480.81      466.31      8.37 o 
   8  -2   5       34.77       37.25      2.79 o 
  -7  -1   5        0.04       -0.66      5.06 o 
  -6  -1   5      579.55      569.34     12.82 o 
  -5  -1   5      318.59      322.06      5.60 o 
  -4  -1   5      352.23      338.47      4.39 o 
  -3  -1   5       53.31       48.82      1.78 o 
  -2  -1   5       53.68       58.47      1.45 o 
  -1  -1   5     4453.60     4596.13     45.13 o 
   0  -1   5     2823.50     2915.10     24.23 o 
   1  -1   5     4508.15     4772.60     39.98 o 
   2  -1   5     1841.60     1792.05     15.06 o 
   3  -1   5        5.46        6.70      0.64 o 
   4  -1   5     1433.24     1412.30     12.17 o 
   5  -1   5      249.03      246.07      4.20 o 
   6  -1   5      789.45      774.94     10.33 o 
   7  -1   5     1195.31     1193.29     20.50 o 
   8  -1   5        1.17        0.81      2.15 o 
  -7   0   5       66.82       70.06      3.19 o 
  -6   0   5      134.02      129.47      3.62 o 
  -5   0   5        4.83        4.68      1.52 o 
  -4   0   5      945.18      927.31      9.91 o 
  -3   0   5     1221.22     1214.11     12.42 o 
  -2   0   5      897.31      840.56      7.33 o 
  -1   0   5     6048.92     6261.26     49.39 o 
   0   0   5      109.25      111.98      1.31 o 
   1   0   5      295.45      332.53      3.13 o 
   2   0   5      552.76      508.20      4.59 o 
   3   0   5     1106.22     1100.95      9.51 o 
   4   0   5     4635.70     4617.16     38.37 o 
   5   0   5       13.57       14.56      1.26 o 
   6   0   5      273.12      286.10      4.91 o 
   7   0   5      100.39      105.21      4.68 o 
   8   0   5      110.13      104.46      6.52 o 
  -7   1   5      151.49      156.52      5.70 o 
  -6   1   5      262.88      259.89      4.93 o 
  -5   1   5      433.62      425.27      7.73 o 
  -4   1   5     2025.82     2020.58     17.22 o 
  -3   1   5       72.84       72.99      1.59 o 
  -2   1   5       29.22       34.42      0.89 o 
  -1   1   5      751.04      766.49      6.67 o 
   0   1   5     1731.66     1784.32     14.91 o 
   1   1   5     8704.30     8734.55     73.18 o 
   2   1   5        2.23        6.02      0.50 o 
   3   1   5     2027.20     2029.46     17.02 o 
   4   1   5       44.67       43.15      1.37 o 
   5   1   5      694.32      687.47      7.53 o 
   6   1   5      213.54      202.99      3.30 o 
   7   1   5        0.47        3.72      3.16 o 
   8   1   5      359.69      363.82      9.89 o 
  -5   2   5      267.73      280.28      3.87 o 
  -4   2   5       87.36       89.39      1.68 o 
  -3   2   5      101.06       89.04      1.54 o 
  -2   2   5     4367.03     4391.23     37.38 o 
  -1   2   5      730.63      785.51      6.84 o 
   0   2   5     4604.99     4717.62     39.27 o 
   1   2   5      833.60      832.40      7.16 o 
   2   2   5      148.97      171.60      1.88 o 
   3   2   5      425.19      362.16      3.50 o 
   4   2   5        6.26        7.54      0.91 o 
   5   2   5     1492.89     1480.73     14.95 o 
   6   2   5      880.01      875.18      9.53 o 
   7   2   5       30.08       34.65      1.97 o 
   8   2   5        0.06       -0.51      2.06 o 
  -6   3   5       34.06       38.98      3.04 o 
  -5   3   5      654.52      661.13      9.07 o 
  -4   3   5      120.34      120.81      2.33 o 
  -3   3   5     1606.78     1647.56     16.45 o 
  -2   3   5     1042.28     1102.86     11.21 o 
  -1   3   5      163.13      172.56      2.37 o 
   0   3   5     1027.56     1045.04     10.50 o 
   1   3   5       29.73       24.38      1.02 o 
   2   3   5     3657.99     3562.53     29.45 o 
   3   3   5     2248.99     2205.28     18.49 o 
   4   3   5      333.84      330.44      4.09 o 
   5   3   5       37.57       37.61      1.68 o 
   6   3   5       24.45       27.25      1.62 o 
   7   3   5      213.34      211.95      3.74 o 
   8   3   5      449.43      440.75      6.29 o 
  -6   4   5      479.49      508.09     10.53 o 
  -5   4   5      230.52      235.22      4.56 o 
  -4   4   5      101.87      101.52      2.89 o 
  -3   4   5      111.34      107.54      2.07 o 
  -2   4   5       95.22       88.52      1.84 o 
  -1   4   5     3058.22     3073.65     36.25 o 
   0   4   5     2353.92     2343.06     22.81 o 
   1   4   5      611.85      636.95      6.72 o 
   2   4   5      436.94      422.25      4.76 o 
   3   4   5        3.03        5.34      0.70 o 
   4   4   5      643.96      649.62      7.08 o 
   5   4   5     1190.41     1170.31     12.19 o 
   6   4   5        2.03        2.92      1.36 o 
   7   4   5     1046.74     1033.44     11.35 o 
   8   4   5       21.76       21.50      2.02 o 
  -6   5   5        9.13        9.74      2.19 o 
  -5   5   5       22.37       17.20      2.06 o 
  -4   5   5      822.72      814.32     24.91 o 
  -3   5   5     1276.39     1236.73     15.55 o 
  -2   5   5      540.95      538.03      7.03 o 
  -1   5   5     1503.09     1530.92     15.37 o 
   0   5   5      335.96      348.65      3.65 o 
   1   5   5      466.42      466.13      5.29 o 
   2   5   5     2860.37     2816.84     27.38 o 
   3   5   5        4.90        6.36      1.30 o 
   4   5   5     3779.94     3695.55     44.14 o 
   5   5   5      166.13      157.51      3.67 o 
   6   5   5       35.06       31.64      1.82 o 
   7   5   5      168.53      165.19      3.47 o 
   8   5   5        1.45        6.16      1.72 o 
  -5   6   5       39.22       45.50      3.35 o 
  -4   6   5      743.36      735.72     10.31 o 
  -3   6   5        9.28        9.98      1.84 o 
  -2   6   5       15.11       12.12      2.02 o 
  -1   6   5     1046.42     1055.28     11.01 o 
   0   6   5       55.91       57.00      1.97 o 
   1   6   5     2188.52     2205.08     21.77 o 
   2   6   5      784.07      768.80      8.24 o 
   3   6   5       45.57       45.05      2.14 o 
   4   6   5       54.21       59.84      2.55 o 
   5   6   5       19.09       19.75      2.01 o 
   6   6   5      619.44      608.02     11.74 o 
   7   6   5      338.27      328.46      6.23 o 
  -4   7   5      145.31      137.19      4.04 o 
  -3   7   5      100.04       97.18      3.21 o 
  -2   7   5     1417.48     1399.44     17.71 o 
  -1   7   5      291.31      291.70      5.05 o 
   0   7   5      187.98      183.76      2.98 o 
   1   7   5       59.61       55.77      1.90 o 
   2   7   5        3.71        4.62      1.21 o 
   3   7   5     1613.96     1636.15     20.48 o 
   4   7   5      670.46      671.30      9.56 o 
   5   7   5      650.87      651.16      9.69 o 
   6   7   5       83.75       82.57      3.53 o 
  -3   8   5      152.01      146.12     10.45 o 
  -2   8   5       44.67       43.53      3.35 o 
  -1   8   5        0.92        0.87      1.76 o 
   0   8   5     1046.48     1024.26     13.37 o 
   1   8   5      397.18      403.61      5.21 o 
   2   8   5      467.05      485.32      7.68 o 
   3   8   5      570.04      562.40     12.76 o 
   4   8   5      203.31      193.95      4.60 o 
   5   8   5       82.85       86.71      3.69 o 
   6   8   5      194.50      200.60      4.87 o 
  -2   9   5      174.30      177.64      4.38 o 
  -1   9   5      295.35      292.82      5.50 o 
   0   9   5      698.69      722.49     10.67 o 
   1   9   5       36.49       33.35      2.31 o 
   2   9   5       83.91       83.44      3.30 o 
   3   9   5      354.01      379.03     10.33 o 
   4   9   5       11.15       14.31      2.78 o 
   5   9   5      442.49      461.96     19.46 o 
   0  10   5       98.54      103.12      5.76 o 
   1  10   5       13.97       14.02      2.27 o 
   2  10   5      327.67      335.85      8.24 o 
   0  -8   6       24.14       23.04      2.34 o 
   1  -8   6       59.41       55.93      2.89 o 
  -3  -7   6       17.19       13.40      2.31 o 
  -2  -7   6       73.87       70.83      3.04 o 
  -1  -7   6      188.30      192.68      7.85 o 
   0  -7   6      161.80      154.87      5.89 o 
   1  -7   6      402.70      415.27      8.50 o 
   2  -7   6      587.00      572.60      8.64 o 
   3  -7   6        0.78        0.95      2.01 o 
  -4  -6   6       12.98       13.74      2.50 o 
  -3  -6   6      162.72      152.13      4.69 o 
  -2  -6   6      264.38      267.80      6.56 o 
  -1  -6   6     1019.11     1009.12     13.30 o 
   0  -6   6       28.32       34.54      5.76 o 
   1  -6   6      106.06      103.04      3.04 o 
   2  -6   6      311.44      297.02      5.30 o 
   3  -6   6      564.65      524.14      7.95 o 
   4  -6   6      895.53      877.73     12.16 o 
   5  -6   6       11.34       14.55      2.36 o 
  -5  -5   6       40.18       39.91      3.04 o 
  -4  -5   6      341.30      345.76      6.28 o 
  -3  -5   6       25.10       26.66      1.73 o 
  -2  -5   6       70.42       67.78      2.21 o 
  -1  -5   6       71.84       72.88      1.99 o 
   0  -5   6      353.73      358.55      5.63 o 
   1  -5   6     1405.17     1407.32     17.61 o 
   2  -5   6        1.81        1.97      2.15 o 
   3  -5   6      238.35      237.44      4.57 o 
   4  -5   6      229.87      235.11      5.57 o 
   5  -5   6      170.29      157.48      5.70 o 
   6  -5   6      334.76      326.49      6.21 o 
  -5  -4   6      147.98      148.16      6.46 o 
  -4  -4   6      109.54      100.76      3.31 o 
  -3  -4   6       34.80       36.95      1.70 o 
  -2  -4   6     1370.92     1345.40     13.93 o 
  -1  -4   6       65.35       60.99      2.53 o 
   0  -4   6     1740.43     1740.85     17.51 o 
   1  -4   6      325.39      325.41      5.11 o 
   2  -4   6       23.05       20.07      1.77 o 
   3  -4   6      777.02      749.05     10.08 o 
   4  -4   6        7.06        8.69      1.36 o 
   5  -4   6     1128.09     1111.71     11.77 o 
   6  -4   6      556.26      569.58     11.55 o 
  -6  -3   6        1.85        0.28      2.40 o 
  -5  -3   6      196.82      192.95      4.57 o 
  -4  -3   6      169.20      166.28      3.88 o 
  -3  -3   6     1079.95     1081.68     11.48 o 
  -2  -3   6      756.30      740.62      8.09 o 
  -1  -3   6      134.25      135.43      3.81 o 
   0  -3   6      161.15      180.73      2.76 o 
   1  -3   6       84.26       77.20      1.66 o 
   2  -3   6     1953.27     1961.93     47.82 o 
   3  -3   6      962.07      944.04      9.81 o 
   4  -3   6       41.05       41.37      1.66 o 
   5  -3   6      477.67      497.48      6.00 o 
   6  -3   6      135.79      139.42      4.31 o 
   7  -3   6      222.43      195.45      4.51 o 
  -6  -2   6      342.27      328.07      6.22 o 
  -5  -2   6      357.59      367.30      6.36 o 
  -4  -2   6      149.46      142.12      2.85 o 
  -3  -2   6        6.18       11.88      1.61 o 
  -2  -2   6       66.78       58.95      1.62 o 
  -1  -2   6      952.45      948.39      9.84 o 
   0  -2   6     2023.78     1994.47     19.76 o 
   1  -2   6      106.03       98.63      2.17 o 
   2  -2   6     1456.28     1449.16     12.42 o 
   3  -2   6      197.46      197.03      2.84 o 
   4  -2   6      139.29      135.10      2.45 o 
   5  -2   6      512.67      518.27      7.46 o 
   6  -2   6      178.98      168.21      3.91 o 
   7  -2   6      533.57      542.67      8.24 o 
  -6  -1   6       25.59       29.42      2.50 o 
  -5  -1   6        0.52        2.40      1.79 o 
  -4  -1   6      294.72      295.88      4.12 o 
  -3  -1   6     1047.53     1048.78     10.99 o 
  -2  -1   6      479.16      504.25      5.71 o 
  -1  -1   6     2257.49     2224.39     21.90 o 
   0  -1   6       16.97       23.95      1.48 o 
   1  -1   6       73.02       78.40      1.22 o 
   2  -1   6     1010.11     1058.00      9.18 o 
   3  -1   6      934.29      944.82      8.34 o 
   4  -1   6     2182.37     2236.83     21.64 o 
   5  -1   6      272.95      274.06      6.46 o 
   6  -1   6      135.76      139.47      3.44 o 
   7  -1   6        3.30        0.06      1.91 o 
   8  -1   6       22.22       17.42      2.63 o 
  -6   0   6      207.24      209.20      5.26 o 
  -5   0   6      115.93      113.69      3.18 o 
  -4   0   6     1934.64     1883.89     19.07 o 
  -3   0   6        8.69       10.03      1.08 o 
  -2   0   6      256.13      266.62      3.40 o 
  -1   0   6      610.74      603.99      6.47 o 
   0   0   6      149.20      146.03      2.01 o 
   1   0   6     5259.54     5151.33     42.97 o 
   2   0   6      698.76      731.19      6.48 o 
   3   0   6     1541.43     1539.82     13.12 o 
   4   0   6      408.05      420.36      4.20 o 
   5   0   6      165.80      173.12      4.56 o 
   6   0   6     1379.67     1366.16     16.99 o 
   7   0   6      396.96      415.67      6.81 o 
   8   0   6      127.04      129.03      3.97 o 
  -6   1   6       24.17       27.72      3.16 o 
  -5   1   6       95.61       97.31      4.43 o 
  -4   1   6       10.07        9.02      1.26 o 
  -3   1   6      151.86      148.12      2.12 o 
  -2   1   6     2932.07     2951.70     24.54 o 
  -1   1   6      270.08      253.93      2.61 o 
   0   1   6     3037.62     3046.30     25.24 o 
   1   1   6      491.29      492.73      4.46 o 
   2   1   6       25.38       34.24      0.93 o 
   3   1   6     2096.91     2180.22     18.30 o 
   4   1   6      641.53      639.93      5.92 o 
   5   1   6      978.43      971.92     10.21 o 
   6   1   6      578.87      587.16      8.25 o 
   7   1   6       55.20       54.11      3.61 o 
   8   1   6       81.84       75.37      3.42 o 
  -5   2   6      841.02      860.02     11.95 o 
  -4   2   6      306.66      303.29      5.23 o 
  -3   2   6     2424.18     2407.29     34.33 o 
  -2   2   6      764.65      793.96      8.29 o 
  -1   2   6       81.44       77.81      1.52 o 
   0   2   6     1231.19     1170.50     11.71 o 
   1   2   6      929.97      939.25      8.08 o 
   2   2   6     2430.97     2409.27     20.07 o 
   3   2   6     2881.14     2857.55     23.78 o 
   4   2   6        8.14        7.03      0.93 o 
   5   2   6        8.13       11.03      1.47 o 
   6   2   6      458.43      460.77      5.68 o 
   7   2   6      578.93      555.73      8.30 o 
   8   2   6      552.96      565.30     10.91 o 
  -5   3   6      710.80      737.65     15.24 o 
  -4   3   6        0.05        0.55      1.08 o 
  -3   3   6      183.74      166.87      2.67 o 
  -2   3   6      197.90      203.28      3.68 o 
  -1   3   6     1729.77     1713.53     16.93 o 
   0   3   6     3661.43     3704.48     35.61 o 
   1   3   6       10.73       11.43      0.89 o 
   2   3   6      150.70      153.91      2.31 o 
   3   3   6      377.97      401.71      3.92 o 
   4   3   6      902.20      886.49      9.25 o 
   5   3   6     2733.10     2681.54     27.22 o 
   6   3   6      121.84      121.69      2.69 o 
   7   3   6      170.53      169.11      5.98 o 
   8   3   6        8.21        8.19      2.32 o 
  -5   4   6       49.46       54.84      2.60 o 
  -4   4   6      629.64      650.57      9.09 o 
  -3   4   6     2206.08     2208.48     21.91 o 
  -2   4   6        2.08        2.74      1.14 o 
  -1   4   6      447.79      456.13      5.20 o 
   0   4   6       12.03        9.51      1.01 o 
   1   4   6      848.93      851.75      8.86 o 
   2   4   6     3305.67     3283.67     31.76 o 
   3   4   6       16.11       23.75      1.66 o 
   4   4   6     1425.27     1338.40     24.46 o 
   5   4   6      152.68      134.36      3.55 o 
   6   4   6        1.35        3.53      1.38 o 
   7   4   6      131.89      127.91      3.08 o 
   8   4   6        0.35        1.46      1.78 o 
  -5   5   6        3.71        5.23      2.01 o 
  -4   5   6      430.35      438.32      6.84 o 
  -3   5   6        0.92        4.01      2.53 o 
  -2   5   6      401.69      372.55      4.62 o 
  -1   5   6     2210.50     2193.01     24.41 o 
   0   5   6        2.92        4.87      0.92 o 
   1   5   6     3630.37     3680.11     35.59 o 
   2   5   6      479.12      466.53      7.02 o 
   3   5   6      213.96      214.72      3.85 o 
   4   5   6      261.85      263.87      4.61 o 
   5   5   6       26.98       27.09      2.09 o 
   6   5   6     1150.11     1138.19     15.20 o 
   7   5   6        9.30        9.65      2.36 o 
  -5   6   6        2.91        4.17      2.19 o 
  -4   6   6      621.50      619.37      9.16 o 
  -3   6   6       75.58       72.12      2.73 o 
  -2   6   6     1814.85     1759.26     21.55 o 
  -1   6   6     1344.71     1325.15     13.62 o 
   0   6   6      237.26      227.03      3.25 o 
   1   6   6       27.53       26.50      1.33 o 
   2   6   6       34.85       34.33      2.33 o 
   3   6   6      931.87      936.47     12.29 o 
   4   6   6      411.73      392.59      6.30 o 
   5   6   6      156.58      158.51      6.46 o 
   6   6   6      150.80      150.35      8.67 o 
   7   6   6       19.49       17.83      2.58 o 
  -4   7   6      299.83      296.56      5.75 o 
  -3   7   6       39.70       39.74      2.49 o 
  -2   7   6        6.51        8.93      3.04 o 
  -1   7   6        7.75        7.93      1.67 o 
   0   7   6      788.12      765.04     12.34 o 
   1   7   6      662.65      670.34      7.54 o 
   2   7   6      538.92      522.66      6.17 o 
   3   7   6      511.16      505.00      7.56 o 
   4   7   6       18.68       16.10      2.09 o 
   5   7   6       16.22       20.47      2.36 o 
   6   7   6      183.07      185.94      4.76 o 
  -3   8   6      275.69      275.02      5.57 o 
  -2   8   6      419.56      425.32      7.09 o 
  -1   8   6      247.06      231.11     14.82 o 
   0   8   6     1087.27     1051.71     24.24 o 
   1   8   6       55.02       51.21      2.04 o 
   2   8   6        2.70        3.88      1.73 o 
   3   8   6      419.04      434.67      7.00 o 
   4   8   6      119.49      120.81      5.63 o 
   5   8   6      697.38      684.24     10.28 o 
  -2   9   6        1.97        2.06      2.19 o 
  -1   9   6       38.82       39.12      2.58 o 
   0   9   6      248.42      255.44      5.14 o 
   1   9   6       11.44        8.59      2.01 o 
   2   9   6     1291.33     1335.00     27.50 o 
   3   9   6       77.99       81.58      5.76 o 
   4   9   6      332.65      346.49      6.56 o 
  -2  -7   7       57.60       58.07      2.90 o 
  -1  -7   7      379.60      385.65      6.72 o 
   0  -7   7        7.74        6.24      2.10 o 
   1  -7   7        1.61        1.55      1.91 o 
   2  -7   7       20.12       22.61      2.46 o 
  -3  -6   7       45.89       42.97      2.69 o 
  -2  -6   7      128.15      121.00      2.86 o 
  -1  -6   7       97.78      103.17      3.28 o 
   0  -6   7        1.40        0.83      1.73 o 
   1  -6   7     1063.71     1067.83     14.57 o 
   2  -6   7       84.86       79.64      2.95 o 
   3  -6   7      413.37      394.30      6.70 o 
   4  -6   7       65.12       60.07      2.88 o 
  -4  -5   7        3.56        2.00      2.14 o 
  -3  -5   7       84.72       82.29      2.54 o 
  -2  -5   7      960.85      938.43     15.03 o 
  -1  -5   7      136.27      133.61      2.67 o 
   0  -5   7      642.28      648.63      9.09 o 
   1  -5   7      345.47      328.55      5.47 o 
   2  -5   7       22.66       22.65      2.28 o 
   3  -5   7       83.14       78.08      2.76 o 
   4  -5   7       21.56       26.19      2.22 o 
   5  -5   7      407.34      393.61      9.89 o 
  -5  -4   7      463.88      466.79      7.96 o 
  -4  -4   7       63.18       69.78      3.19 o 
  -3  -4   7      818.58      806.55      9.11 o 
  -2  -4   7      234.87      233.18      3.60 o 
  -1  -4   7       90.45       94.39      2.26 o 
   0  -4   7      150.00      155.21      2.45 o 
   1  -4   7      183.21      177.01      3.53 o 
   2  -4   7     1544.50     1479.26     18.47 o 
   3  -4   7     1778.70     1700.43     21.02 o 
   4  -4   7      151.60      140.03      4.37 o 
   5  -4   7      173.47      186.88      4.25 o 
   6  -4   7        3.38        5.95      2.91 o 
  -5  -3   7      315.86      297.97      5.82 o 
  -4  -3   7       92.23       96.28      3.12 o 
  -3  -3   7       55.60       56.10      2.06 o 
  -2  -3   7      577.66      595.50      6.85 o 
  -1  -3   7     1267.74     1254.26     12.99 o 
   0  -3   7     2305.94     2270.31     22.58 o 
   1  -3   7      141.42      148.44      2.43 o 
   2  -3   7      895.29      864.30     11.26 o 
   3  -3   7       52.09       49.80      2.22 o 
   4  -3   7      307.53      299.05      4.98 o 
   5  -3   7      617.81      632.65      7.37 o 
   6  -3   7        2.80        0.54      1.85 o 
   7  -3   7      477.98      499.04      7.98 o 
  -6  -2   7       54.61       50.92      3.17 o 
  -5  -2   7      135.90      132.70      3.85 o 
  -4  -2   7      277.00      259.36      4.01 o 
  -3  -2   7     1427.94     1392.54     14.46 o 
  -2  -2   7      270.52      265.32      3.69 o 
  -1  -2   7      902.67      891.58      9.49 o 
   0  -2   7      105.23      103.20      2.50 o 
   1  -2   7      130.45      128.99      2.18 o 
   2  -2   7     1313.40     1327.30     13.49 o 
   3  -2   7        3.27        1.15      0.99 o 
   4  -2   7     2332.54     2382.96     23.17 o 
   5  -2   7      315.52      331.28      5.45 o 
   6  -2   7        9.14        6.76      1.91 o 
   7  -2   7       98.67       97.29      3.57 o 
  -6  -1   7      269.25      265.29      5.54 o 
  -5  -1   7       49.62       40.70      2.46 o 
  -4  -1   7      480.71      479.91      5.95 o 
  -3  -1   7       64.49       58.26      1.95 o 
  -2  -1   7       16.98       20.51      1.24 o 
  -1  -1   7     1058.48     1091.00     11.29 o 
   0  -1   7       88.36      100.65      1.87 o 
   1  -1   7     3455.85     3495.87     34.00 o 
   2  -1   7      583.54      592.89      5.48 o 
   3  -1   7        3.59        5.26      0.79 o 
   4  -1   7      256.99      266.33      3.60 o 
   5  -1   7      223.42      212.70      4.00 o 
   6  -1   7     1279.77     1242.59     15.72 o 
   7  -1   7      292.68      311.90      5.75 o 
  -6   0   7        2.31        4.05      3.29 o 
  -5   0   7       42.21       40.00      3.54 o 
  -4   0   7      425.09      423.65      5.41 o 
  -3   0   7       14.10       16.48      1.24 o 
  -2   0   7     3407.95     3457.86     33.79 o 
  -1   0   7      527.85      542.25      9.85 o 
   0   0   7      137.12      144.49      2.85 o 
   1   0   7        9.25       11.65      0.65 o 
   2   0   7       17.27       16.88      0.79 o 
   3   0   7     2451.86     2522.87     21.19 o 
   4   0   7     2202.25     2222.41     18.86 o 
   5   0   7      371.62      389.64      5.86 o 
   6   0   7      838.79      861.68     11.45 o 
   7   0   7       41.91       34.94      2.40 o 
   8   0   7      110.97      101.95      3.97 o 
  -6   1   7       12.90       14.81      3.29 o 
  -5   1   7      619.02      616.35     12.50 o 
  -4   1   7      334.79      361.96      4.93 o 
  -3   1   7       59.14       62.77      2.43 o 
  -2   1   7      162.28      169.21      5.76 o 
  -1   1   7       27.60       24.86      1.56 o 
   0   1   7     1005.37     1043.91      9.02 o 
   1   1   7     2744.62     2771.44     23.03 o 
   2   1   7      404.97      426.78      4.08 o 
   3   1   7     2045.65     2070.69     17.48 o 
   4   1   7      201.95      205.70      7.35 o 
   5   1   7      280.76      268.62      3.72 o 
   6   1   7        3.97        5.79      1.71 o 
   7   1   7      210.27      203.58      4.49 o 
   8   1   7      289.94      292.32      5.73 o 
  -5   2   7       69.22       68.74      3.06 o 
  -4   2   7       10.09       11.67      2.53 o 
  -3   2   7      325.02      331.02      5.50 o 
  -2   2   7     1790.91     1805.14     17.93 o 
  -1   2   7      582.87      587.77      6.61 o 
   0   2   7     2768.53     2784.70     27.00 o 
   1   2   7      232.35      237.59      3.05 o 
   2   2   7        1.38        3.23      0.98 o 
   3   2   7      176.54      180.46      2.17 o 
   4   2   7      390.53      406.72      5.95 o 
   5   2   7     1633.76     1639.69     19.89 o 
   6   2   7      160.06      155.80      3.50 o 
   7   2   7      248.82      268.64      5.15 o 
   8   2   7       38.27       46.99      2.95 o 
  -5   3   7      233.32      239.19      7.60 o 
  -4   3   7       85.02       81.71      2.86 o 
  -3   3   7     1298.87     1359.41     13.89 o 
  -2   3   7      164.23      159.54      2.57 o 
  -1   3   7      144.64      147.27      2.37 o 
   0   3   7        3.78        5.17      0.89 o 
   1   3   7       10.49       10.60      1.04 o 
   2   3   7     3533.22     3541.35     34.20 o 
   3   3   7      183.17      187.42      2.75 o 
   4   3   7     1295.21     1278.36     16.12 o 
   5   3   7      109.37      116.74      3.22 o 
   6   3   7       30.81       35.34      1.82 o 
   7   3   7      267.15      253.17      8.18 o 
   8   3   7       20.65       17.59      2.55 o 
  -5   4   7        4.87        4.29      2.14 o 
  -4   4   7      114.99      121.34      9.50 o 
  -3   4   7       32.69       28.87      1.49 o 
  -2   4   7        1.06        2.04      1.38 o 
  -1   4   7     1897.23     1878.00     18.71 o 
   0   4   7      276.16      276.99      5.85 o 
   1   4   7     2495.74     2459.39     24.08 o 
   2   4   7      492.12      492.38      5.59 o 
   3   4   7       46.36       36.88      1.52 o 
   4   4   7      239.04      235.18      4.21 o 
   5   4   7      178.65      163.95      3.76 o 
   6   4   7      307.48      312.65      5.60 o 
   7   4   7      889.61      858.39     12.19 o 
  -5   5   7       58.14       61.80      3.10 o 
  -4   5   7      287.53      274.71      5.51 o 
  -3   5   7       32.22       33.59      2.66 o 
  -2   5   7     1543.68     1528.68     15.58 o 
  -1   5   7      431.43      435.70      5.20 o 
   0   5   7      148.46      146.98      2.52 o 
   1   5   7       45.71       43.93      1.67 o 
   2   5   7      564.44      566.57      6.37 o 
   3   5   7     1301.33     1320.09     16.60 o 
   4   5   7     1406.30     1369.55     17.37 o 
   5   5   7       78.82       76.08      2.86 o 
   6   5   7       47.85       46.82      4.18 o 
   7   5   7       46.74       41.62      2.90 o 
  -4   6   7      450.18      443.75      7.22 o 
  -3   6   7      161.73      160.14      3.86 o 
  -2   6   7      160.03      153.87      3.65 o 
  -1   6   7      415.82      399.19      4.43 o 
   0   6   7      503.54      498.05      5.17 o 
   1   6   7     2625.12     2627.54     22.47 o 
   2   6   7      242.28      242.60      3.51 o 
   3   6   7      459.23      436.01      6.58 o 
   4   6   7       30.44       30.61      2.40 o 
   5   6   7       63.90       63.70      2.86 o 
   6   6   7      572.38      561.98      8.85 o 
   7   6   7       38.25       34.77      4.05 o 
  -3   7   7       79.18       76.09      3.11 o 
  -2   7   7      743.41      725.14     10.22 o 
  -1   7   7      100.70       93.63      2.95 o 
   0   7   7      426.02      436.97      6.08 o 
   1   7   7        0.44        0.72      1.24 o 
   2   7   7       84.40       82.18      2.28 o 
   3   7   7      733.22      750.54     10.39 o 
   4   7   7        0.47        0.61      1.78 o 
   5   7   7      649.54      645.32     18.34 o 
   6   7   7       27.84       27.40      2.68 o 
  -2   8   7        7.04        7.69      2.03 o 
  -1   8   7        0.11        1.08      1.91 o 
   0   8   7      550.10      529.23      7.91 o 
   1   8   7        1.43        3.45      1.46 o 
   2   8   7     1538.36     1532.64     27.74 o 
   3   8   7       30.29       38.56      3.35 o 
   4   8   7      101.90       91.40      4.49 o 
   5   8   7       82.23       88.95      5.06 o 
  -1   9   7     1068.36     1053.27     14.24 o 
   0   9   7      129.03      136.98      3.89 o 
   1   9   7      249.64      234.31      5.57 o 
   2   9   7        0.79        2.68      2.59 o 
   3   9   7       39.23       39.85      2.76 o 
   4   9   7      158.43      178.95      5.13 o 
  -2  -6   8      207.25      214.47      4.70 o 
  -1  -6   8       90.56       85.30      3.25 o 
   0  -6   8      286.35      283.21      5.35 o 
   1  -6   8       54.90       51.84      2.68 o 
   2  -6   8        0.37        0.23      1.94 o 
   3  -6   8      270.93      270.13     11.66 o 
  -3  -5   8      306.69      312.37      5.17 o 
  -2  -5   8      203.36      197.61      3.50 o 
  -1  -5   8       27.04       30.91      1.77 o 
   0  -5   8       90.16       91.31      3.13 o 
   1  -5   8      157.91      171.68     16.78 o 
   2  -5   8      140.99      141.24      8.04 o 
   3  -5   8      729.21      724.78     10.32 o 
   4  -5   8       17.85       18.12      2.18 o 
  -4  -4   8       37.22       36.16      2.70 o 
  -3  -4   8      132.50      132.99      3.00 o 
  -2  -4   8        6.37        7.86      1.45 o 
  -1  -4   8      178.74      184.91      3.15 o 
   0  -4   8      851.15      852.57      9.38 o 
   1  -4   8        1.59        0.11      1.43 o 
   2  -4   8       73.37       68.83      5.25 o 
   3  -4   8       89.66       87.52      2.83 o 
   4  -4   8      136.38      123.05      3.50 o 
   5  -4   8      818.15      818.16     12.77 o 
  -4  -3   8       55.23       52.91      3.04 o 
  -3  -3   8      735.00      748.85      8.59 o 
  -2  -3   8       66.83       66.79      2.21 o 
  -1  -3   8      808.15      796.08      7.65 o 
   0  -3   8       29.07       27.98      1.44 o 
   1  -3   8        4.13        7.57      1.70 o 
   2  -3   8     1131.72     1118.79     19.55 o 
   3  -3   8      240.36      236.18      4.41 o 
   4  -3   8      511.27      522.29      7.73 o 
   5  -3   8      233.66      247.57      6.78 o 
   6  -3   8      110.05       97.74      4.68 o 
  -5  -2   8       36.14       35.51      2.73 o 
  -4  -2   8      383.87      373.76      5.23 o 
  -3  -2   8        8.81       11.33      1.45 o 
  -2  -2   8        2.44        3.84      1.22 o 
  -1  -2   8      509.54      537.80      6.25 o 
   0  -2   8      341.63      344.68      4.36 o 
   1  -2   8     1051.29     1088.65     11.33 o 
   2  -2   8      982.90      977.39     10.30 o 
   3  -2   8       16.43       18.22      1.64 o 
   4  -2   8       85.77       85.33      2.55 o 
   5  -2   8        4.98        5.20      1.79 o 
   6  -2   8      506.27      505.31      7.83 o 
   7  -2   8      376.05      395.21      6.87 o 
  -5  -1   8        0.35        3.80      3.29 o 
  -4  -1   8      128.76      143.68      3.39 o 
  -3  -1   8      108.21      107.71      2.45 o 
  -2  -1   8      438.12      435.64      5.30 o 
  -1  -1   8     2057.87     2064.47     27.82 o 
   0  -1   8      221.50      222.03      3.15 o 
   1  -1   8        0.05        0.97      1.38 o 
   2  -1   8       16.38       12.92      1.04 o 
   3  -1   8     1226.26     1235.26     12.67 o 
   4  -1   8      818.75      837.90      9.58 o 
   5  -1   8       72.67       65.17      2.55 o 
   6  -1   8      212.80      234.21      4.71 o 
   7  -1   8      112.41      118.67      3.74 o 
  -5   0   8      333.24      340.82      9.00 o 
  -4   0   8      683.33      663.29      7.97 o 
  -3   0   8      228.56      212.53      6.97 o 
  -2   0   8      100.31       95.27      2.86 o 
  -1   0   8      262.56      261.62      3.45 o 
   0   0   8     1570.76     1595.21     17.18 o 
   1   0   8     2006.04     2040.65     20.23 o 
   2   0   8      604.28      631.65      6.87 o 
   3   0   8     2219.93     2228.68     18.86 o 
   4   0   8        1.78        5.01      1.42 o 
   5   0   8       20.70       20.68      2.47 o 
   6   0   8      322.45      317.37      5.58 o 
   7   0   8       21.10       23.46      2.46 o 
  -5   1   8      186.19      187.73      6.40 o 
  -4   1   8       12.76       17.75      2.15 o 
  -3   1   8      183.16      168.02      3.82 o 
  -2   1   8     1115.02     1112.57     14.68 o 
  -1   1   8       52.08       43.94      2.13 o 
   0   1   8     4540.63     4583.12     55.45 o 
   1   1   8       55.62       53.00      1.50 o 
   2   1   8       97.56       87.50      1.85 o 
   3   1   8      273.87      262.92      2.95 o 
   4   1   8      136.15      125.18      2.02 o 
   5   1   8     1320.24     1321.88     13.57 o 
   6   1   8      286.22      303.77      6.02 o 
   7   1   8       29.40       32.61      2.45 o 
  -5   2   8      286.63      288.33      5.64 o 
  -4   2   8       80.07       84.15      3.28 o 
  -3   2   8     2000.59     1954.05     26.10 o 
  -2   2   8       78.33       78.71      3.80 o 
  -1   2   8      420.93      417.99      6.36 o 
   0   2   8      688.90      686.65     13.86 o 
   1   2   8      547.60      553.77      6.10 o 
   2   2   8     2715.78     2704.21     26.35 o 
   3   2   8      361.57      353.33      4.34 o 
   4   2   8      408.89      413.49      6.19 o 
   5   2   8       81.77       81.99      4.49 o 
   6   2   8       21.67       17.33      2.09 o 
   7   2   8      370.54      364.62     14.20 o 
  -5   3   8      127.57      129.41      6.08 o 
  -4   3   8      242.29      241.94      5.64 o 
  -3   3   8       11.75       11.26      2.40 o 
  -2   3   8       54.31       48.70      2.28 o 
  -1   3   8     2016.00     2035.85     29.00 o 
   0   3   8      533.22      546.27      7.24 o 
   1   3   8      945.48      964.22     10.02 o 
   2   3   8      421.58      418.89      4.90 o 
   3   3   8        1.27        4.51      2.28 o 
   4   3   8     1052.96     1005.26     13.08 o 
   5   3   8      317.19      306.29      8.30 o 
   6   3   8      471.77      455.89      7.35 o 
   7   3   8      326.01      324.73      6.13 o 
  -5   4   8        1.83        2.02      3.67 o 
  -4   4   8      541.87      540.26     12.69 o 
  -3   4   8      311.73      311.78      5.56 o 
  -2   4   8      633.73      629.17      7.16 o 
  -1   4   8      734.34      746.50      8.16 o 
   0   4   8       64.64       62.82      1.77 o 
   1   4   8     1241.19     1237.09     12.66 o 
   2   4   8      399.33      371.56      4.58 o 
   3   4   8      743.11      738.72      8.01 o 
   4   4   8     1624.55     1545.84     19.38 o 
   5   4   8       31.12       21.54      1.97 o 
   6   4   8       46.22       44.64      2.64 o 
   7   4   8       28.70       27.23      2.64 o 
  -4   5   8      296.85      311.36      6.49 o 
  -3   5   8        0.48        1.36      1.65 o 
  -2   5   8      287.84      259.96      3.81 o 
  -1   5   8      331.52      330.89      4.36 o 
   0   5   8      820.69      805.40      8.71 o 
   1   5   8     1385.93     1378.63     14.12 o 
   2   5   8      230.21      219.74      3.26 o 
   3   5   8      208.78      199.55      7.67 o 
   4   5   8        6.76        6.86      1.96 o 
   5   5   8      160.37      155.13      3.81 o 
   6   5   8      563.41      540.35      8.42 o 
   7   5   8        0.39       -0.70      2.27 o 
  -4   6   8      270.28      275.82      5.33 o 
  -3   6   8      193.86      186.70      4.19 o 
  -2   6   8     1489.30     1457.38     15.23 o 
  -1   6   8      108.78      102.22      2.46 o 
   0   6   8      628.67      620.28      7.14 o 
   1   6   8        3.02        4.06      1.24 o 
   2   6   8       44.85       49.24      2.68 o 
   3   6   8     1156.62     1135.10     14.74 o 
   4   6   8       55.92       52.08      7.15 o 
   5   6   8      648.94      629.01      9.32 o 
   6   6   8      174.17      165.38      7.22 o 
  -3   7   8      161.16      164.74      4.32 o 
  -2   7   8       83.80       86.25      3.13 o 
  -1   7   8       21.35       18.99      2.47 o 
   0   7   8      473.49      473.95      5.91 o 
   1   7   8       20.38       22.98      1.60 o 
   2   7   8      340.11      337.74      4.68 o 
   3   7   8      777.47      770.60     10.80 o 
   4   7   8       57.15       50.47      3.48 o 
   5   7   8        0.60        1.32      2.13 o 
   6   7   8       11.34        8.25      2.46 o 
  -2   8   8        8.80       14.15      3.42 o 
  -1   8   8      449.69      443.68      7.26 o 
   0   8   8      423.66      445.54      7.18 o 
   1   8   8      117.89      110.27      2.98 o 
   2   8   8       31.83       34.79      2.37 o 
   3   8   8      186.76      174.39      5.32 o 
   4   8   8      441.25      449.64      7.56 o 
   5   8   8      309.58      309.01      6.19 o 
   0   9   8      129.00      127.31      4.31 o 
   1   9   8      201.85      200.58      4.52 o 
   2   9   8      457.73      477.42      8.56 o 
   3   9   8       54.67       60.32      3.25 o 
  -2  -5   9      656.13      665.44      8.61 o 
  -1  -5   9        8.61       11.69      2.66 o 
   0  -5   9      722.00      734.27     10.46 o 
   1  -5   9       11.49       11.50      2.01 o 
   2  -5   9       13.04       13.52      2.28 o 
   3  -5   9       68.40       73.03      3.28 o 
  -3  -4   9      343.54      348.78      6.57 o 
  -2  -4   9        5.76        5.57      1.60 o 
  -1  -4   9       22.83       23.00      1.74 o 
   0  -4   9       26.69       31.76      2.13 o 
   1  -4   9        5.36        7.60      2.97 o 
   2  -4   9     1110.26     1074.20     14.17 o 
   3  -4   9       91.51      101.37      3.92 o 
   4  -4   9      156.60      148.01      3.89 o 
   5  -4   9      351.48      397.97      6.82 o 
  -4  -3   9      142.81      131.04      8.10 o 
  -3  -3   9       14.95       17.64      1.84 o 
  -2  -3   9      147.76      140.79      3.35 o 
  -1  -3   9     1162.87     1159.47     12.37 o 
   0  -3   9      386.94      377.88      4.93 o 
   1  -3   9     1080.58     1039.43     11.12 o 
   2  -3   9      432.46      437.21      6.73 o 
   3  -3   9       37.06       38.95      4.24 o 
   4  -3   9       59.61       55.69      2.79 o 
   5  -3   9       50.76       56.86      2.79 o 
  -4  -2   9      164.96      167.15      6.33 o 
  -3  -2   9      269.92      266.95      4.08 o 
  -2  -2   9      823.59      807.18      9.07 o 
  -1  -2   9      338.13      322.57      4.38 o 
   0  -2   9        1.84        2.51      1.20 o 
   1  -2   9       14.16       15.92      1.33 o 
   2  -2   9       49.26       56.03      1.88 o 
   3  -2   9      671.63      674.41      9.29 o 
   4  -2   9     1059.11     1087.19     14.05 o 
   5  -2   9       29.96       34.43      2.91 o 
   6  -2   9      119.67      132.44      5.06 o 
  -4  -1   9      273.76      278.60      6.19 o 
  -3  -1   9       11.27       10.63      1.96 o 
  -2  -1   9       35.67       34.76      6.08 o 
  -1  -1   9       29.47       30.15      1.48 o 
   0  -1   9      367.23      367.02      4.67 o 
   1  -1   9     1617.62     1611.60     16.37 o 
   2  -1   9        2.33        1.40      1.04 o 
   3  -1   9      228.94      240.39      3.44 o 
   4  -1   9      152.35      153.08      7.22 o 
   5  -1   9      106.35      100.02      4.05 o 
   6  -1   9      650.46      667.89     13.39 o 
  -4   0   9        7.63        9.98      2.18 o 
  -3   0   9      205.77      198.64      4.42 o 
  -2   0   9     1012.30      970.12     13.27 o 
  -1   0   9      244.32      254.63      4.69 o 
   0   0   9      394.94      385.87      6.18 o 
   1   0   9       16.69       14.12      1.58 o 
   2   0   9      167.13      163.86      3.48 o 
   3   0   9      987.09     1063.37     11.10 o 
   4   0   9       62.51       60.65      1.68 o 
   5   0   9     1120.91     1146.11     26.22 o 
   6   0   9      269.94      282.91      5.30 o 
   7   0   9        4.97        7.13      2.31 o 
  -5   1   9      242.96      244.88      7.47 o 
  -4   1   9        2.05        1.92      1.94 o 
  -3   1   9      762.09      750.72     10.78 o 
  -2   1   9       96.30      100.23      3.17 o 
  -1   1   9        7.25        8.28      1.67 o 
   0   1   9      165.89      167.05      3.52 o 
   1   1   9      551.66      535.58      7.81 o 
   2   1   9     1538.02     1542.03     19.60 o 
   3   1   9     1361.32     1382.51     14.11 o 
   4   1   9        3.26        5.50      1.51 o 
   5   1   9       20.11       24.22      2.00 o 
   6   1   9       15.93       24.17      3.54 o 
   7   1   9      395.23      371.84      9.51 o 
  -4   2   9       23.87       27.86      2.40 o 
  -3   2   9       32.63       34.20      2.43 o 
  -2   2   9      100.91       94.18      3.03 o 
  -1   2   9      926.30      930.77     12.64 o 
   0   2   9      941.18      927.59     16.99 o 
   1   2   9       27.25       28.03      3.10 o 
   2   2   9       50.96       50.80      1.84 o 
   3   2   9        6.99        6.01      1.15 o 
   4   2   9      366.09      379.77      5.96 o 
   5   2   9      846.06      823.74     11.27 o 
   6   2   9       92.99       99.06      3.40 o 
   7   2   9      154.27      163.11      6.33 o 
  -4   3   9      313.11      330.28     13.56 o 
  -3   3   9      622.48      646.87     14.47 o 
  -2   3   9       92.62       91.94      5.25 o 
  -1   3   9      259.66      264.14      4.82 o 
   0   3   9       24.38       25.69      1.43 o 
   1   3   9       41.53       43.67      1.69 o 
   2   3   9     1427.22     1432.71     14.56 o 
   3   3   9      143.77      139.77      2.58 o 
   4   3   9     1258.01     1231.06     17.07 o 
   5   3   9        5.28        5.52      1.78 o 
   6   3   9       10.29        9.01      2.05 o 
   7   3   9       66.11       65.50      3.45 o 
  -4   4   9      259.01      279.90      5.68 o 
  -3   4   9        0.88        0.10      1.91 o 
  -2   4   9       19.14       21.53      2.13 o 
  -1   4   9      683.21      682.67      7.66 o 
   0   4   9       94.76       95.68      4.14 o 
   1   4   9     2778.74     2732.15     26.81 o 
   2   4   9        5.59        7.01      1.19 o 
   3   4   9      179.38      171.11      2.95 o 
   4   4   9       95.76       94.67      2.99 o 
   5   4   9        2.75        5.06      1.79 o 
   6   4   9      916.60      927.56     12.92 o 
   7   4   9       41.06       39.11      2.90 o 
  -3   5   9       71.58       70.18      4.49 o 
  -2   5   9     1242.31     1236.88     16.46 o 
  -1   5   9       31.97       35.68      1.68 o 
   0   5   9      413.68      404.23      5.13 o 
   1   5   9       23.53       23.18      1.42 o 
   2   5   9       18.72       16.77      1.41 o 
   3   5   9      917.01      936.56     12.39 o 
   4   5   9      208.37      199.53      4.21 o 
   5   5   9      561.94      543.21      8.33 o 
   6   5   9       72.66       75.10      3.58 o 
  -3   6   9      377.15      370.57      5.48 o 
  -2   6   9       21.34       25.03      2.41 o 
  -1   6   9       14.17       14.77      1.57 o 
   0   6   9      702.44      700.27      7.97 o 
   1   6   9      353.29      356.95      4.77 o 
   2   6   9     1928.51     1929.96     19.47 o 
   3   6   9      131.25      134.40      4.56 o 
   4   6   9       73.89       71.07      2.99 o 
   5   6   9       92.23       99.08      3.45 o 
   6   6   9       67.29       67.34      7.34 o 
  -2   7   9      116.08      108.96      3.71 o 
  -1   7   9      632.33      601.39      8.87 o 
   0   7   9      566.42      565.54      6.87 o 
   1   7   9       64.66       64.35      2.31 o 
   2   7   9        1.69        2.09      1.88 o 
   3   7   9       44.69       45.25      2.59 o 
   4   7   9      147.99      153.48      4.12 o 
   5   7   9      458.46      448.30      7.60 o 
  -1   8   9        3.92        5.41      2.22 o 
   0   8   9       24.91       26.27      2.40 o 
   1   8   9      210.72      205.70      3.67 o 
   2   8   9      855.37      861.21     11.93 o 
   3   8   9      122.08      116.39      4.05 o 
   4   8   9      107.84      109.70      4.02 o 
  -1  -4  10      282.73      296.33      4.79 o 
   0  -4  10      147.13      160.30      4.01 o 
   1  -4  10       94.84      102.01      3.25 o 
   2  -4  10      309.38      317.83      5.72 o 
   3  -4  10        1.59        3.01      2.08 o 
  -2  -3  10      228.18      228.32      3.94 o 
  -1  -3  10      472.03      471.17      6.07 o 
   0  -3  10       13.87       12.84      1.53 o 
   1  -3  10       21.23       21.86      3.67 o 
   2  -3  10      273.06      268.67      4.99 o 
   3  -3  10       85.09       84.12      3.18 o 
   4  -3  10      702.83      725.83     10.36 o 
  -3  -2  10        1.13        2.06      2.13 o 
  -2  -2  10       11.88       11.88      2.23 o 
  -1  -2  10      164.20      173.38      4.25 o 
   0  -2  10       50.18       57.64      2.09 o 
   1  -2  10      824.20      860.61      9.53 o 
   2  -2  10      175.01      164.46      5.89 o 
   3  -2  10      153.01      138.53      3.44 o 
   4  -2  10        4.71        6.88      2.34 o 
   5  -2  10      134.35      140.43      5.06 o 
  -3  -1  10        0.43       -1.58      2.00 o 
  -2  -1  10      711.99      737.92     10.82 o 
  -1  -1  10      232.12      242.29      4.97 o 
   0  -1  10      389.95      373.69      6.26 o 
   1  -1  10       47.67       47.63      3.67 o 
   2  -1  10        1.32        0.27      1.64 o 
   3  -1  10      820.82      824.84     11.01 o 
   4  -1  10      102.72      114.48      3.19 o 
   5  -1  10      440.90      466.17      9.76 o 
   6  -1  10      289.11      312.98      7.86 o 
  -4   0  10       67.56       71.19      4.56 o 
  -3   0  10      192.18      187.98      5.57 o 
  -2   0  10       11.38        7.46      2.05 o 
  -1   0  10        0.12       -0.32      1.77 o 
   0   0  10      850.33      864.57     12.00 o 
   1   0  10       89.50       89.36      3.04 o 
   2   0  10     1021.43     1043.41     13.95 o 
   3   0  10      677.00      676.04      9.65 o 
   4   0  10        7.58        4.56      2.53 o 
   6   0  10       38.26       35.19      3.92 o 
  -4   1  10       36.91       31.63      2.81 o 
  -3   1  10      311.29      323.09      6.08 o 
  -2   1  10      324.29      325.65      5.86 o 
  -1   1  10      931.01      906.53     12.59 o 
   0   1  10     1647.72     1610.11     20.72 o 
   1   1  10      123.96      120.31      3.21 o 
   2   1  10      266.00      254.87      4.74 o 
   3   1  10      100.29       97.29      2.99 o 
   4   1  10      654.02      626.00     12.82 o 
   5   1  10      778.62      764.50     14.74 o 
   6   1  10        1.16        3.29      3.42 o 
  -4   2  10      122.94      120.35      4.07 o 
  -3   2  10      645.91      653.76      9.91 o 
  -2   2  10       15.98       14.53      2.85 o 
  -1   2  10      284.82      262.98      5.07 o 
   0   2  10        6.78        8.70      1.83 o 
   1   2  10      513.92      504.05      7.63 o 
   2   2  10      958.68      953.68     12.86 o 
   3   2  10       79.48       79.78      2.19 o 
   4   2  10      745.81      765.24     10.45 o 
   5   2  10      216.36      224.69      4.61 o 
   6   2  10       56.00       53.80      4.30 o 
  -3   3  10        0.24        1.13      2.13 o 
  -2   3  10      133.90      133.12      3.79 o 
  -1   3  10      623.36      613.28      9.23 o 
   0   3  10       73.13       69.05      3.10 o 
   1   3  10     1253.99     1236.30     16.26 o 
   2   3  10      236.54      231.46      3.47 o 
   3   3  10        0.89        0.85      1.29 o 
   4   3  10      209.51      198.08      4.12 o 
   5   3  10       75.11       72.03      3.04 o 
   6   3  10      517.34      532.76      8.48 o 
  -3   4  10        5.99        3.95      2.19 o 
  -2   4  10      775.12      768.04     11.22 o 
  -1   4  10      145.27      141.05      3.74 o 
   0   4  10       79.83       81.03      2.99 o 
   1   4  10      220.99      215.88      4.00 o 
   2   4  10        7.79        8.35      1.32 o 
   3   4  10     1568.98     1548.21     19.44 o 
   4   4  10      286.51      282.55      5.19 o 
   5   4  10       82.82       93.94      3.49 o 
   6   4  10       74.73       70.42      3.45 o 
  -3   5  10       85.10       91.71      3.68 o 
  -2   5  10        0.13        3.06      2.03 o 
  -1   5  10       12.71       13.51      2.13 o 
   0   5  10      677.58      677.21      7.79 o 
   1   5  10      585.84      585.40      6.87 o 
   2   5  10       53.24       56.94      2.17 o 
   3   5  10      442.50      421.90      6.67 o 
   4   5  10        3.80        3.23      1.97 o 
   5   5  10       70.62       77.20      3.35 o 
   6   5  10      252.29      247.08      5.55 o 
  -2   6  10      320.22      339.55      6.35 o 
  -1   6  10       90.17       89.94      2.56 o 
   0   6  10      356.16      366.37      5.00 o 
   1   6  10        1.22        3.38      1.47 o 
   2   6  10       92.29       93.65      2.47 o 
   3   6  10      434.38      436.96      6.98 o 
   4   6  10      124.59      126.12      3.71 o 
   5   6  10      379.18      379.98      6.72 o 
  -1   7  10        5.92        6.46      1.52 o 
   0   7  10      299.01      306.22      4.54 o 
   1   7  10       13.13       13.39      1.67 o 
   2   7  10      641.66      655.81      9.54 o 
   3   7  10      141.96      138.87      3.98 o 
   4   7  10      109.78      106.57      3.75 o 
   2   8  10        6.13        4.72      2.14 o 
  -1  -3  11      231.81      244.95      8.11 o 
   0  -3  11        2.93        6.19      2.22 o 
   1  -3  11      569.98      576.10      8.70 o 
   2  -3  11       68.92       84.35      3.18 o 
   3  -3  11       18.21       20.62      2.28 o 
  -2  -2  11      305.72      315.71     17.04 o 
  -1  -2  11      136.32      138.32      5.76 o 
   0  -2  11      188.43      191.49      4.49 o 
   1  -2  11        0.02       -1.71      1.89 o 
   2  -2  11        8.35       11.90      3.42 o 
   3  -2  11      452.86      463.13     11.29 o 
   4  -2  11      154.57      158.80      6.33 o 
  -2  -1  11       75.08       73.27      3.49 o 
  -1  -1  11       10.12       12.58      2.22 o 
   0  -1  11      316.44      326.77      6.08 o 
   1  -1  11      232.84      232.25      4.88 o 
   2  -1  11      422.60      434.67      7.18 o 
   3  -1  11      495.50      522.88     11.92 o 
   4  -1  11        3.79        4.81      3.16 o 
  -2   0  11       58.99       56.87      3.03 o 
  -1   0  11      292.64      297.37      5.73 o 
   0   0  11      612.08      612.73      9.32 o 
   1   0  11        3.77        6.03      1.85 o 
   2   0  11        8.80       10.96      2.78 o 
   3   0  11       17.51       24.95      2.13 o 
   4   0  11      199.06      215.08      6.46 o 
  -3   1  11      402.59      383.29      6.99 o 
  -2   1  11       15.52       13.72      2.27 o 
  -1   1  11      174.58      171.76      4.25 o 
   0   1  11      139.17      142.15      3.79 o 
   1   1  11      154.38      163.22      4.50 o 
   2   1  11     1074.12     1097.72     14.76 o 
   3   1  11       26.02       23.33      2.09 o 
   4   1  11      370.38      370.56      8.75 o 
  -3   2  11        9.43       10.54      2.34 o 
  -2   2  11        7.75       10.99      2.25 o 
  -1   2  11      642.39      654.13      9.91 o 
   0   2  11       80.59       76.86      3.01 o 
   1   2  11      539.87      544.34      8.30 o 
   2   2  11      147.51      140.42      3.61 o 
   3   2  11        1.43       -1.24      1.69 o 
   4   2  11      129.66      139.42      5.19 o 
   5   2  11       56.62       52.80      2.86 o 
  -2   3  11      410.27      405.53      7.06 o 
  -1   3  11      157.69      165.40      4.18 o 
   0   3  11       24.03       19.71      2.13 o 
   1   3  11      142.15      143.90      3.64 o 
   2   3  11       35.01       40.46      9.18 o 
   3   3  11      368.05      355.55     10.46 o 
   4   3  11      468.27      431.63      6.80 o 
   5   3  11       17.40       13.46      2.23 o 
  -2   4  11       11.26       10.74      2.25 o 
  -1   4  11      114.50      122.41      3.77 o 
   0   4  11      647.44      657.38     14.47 o 
   1   4  11      539.55      532.61     12.50 o 
   2   4  11      113.27      115.03      3.40 o 
   3   4  11      139.65      126.21      3.26 o 
   4   4  11       19.21       18.70      2.23 o 
   5   4  11      160.05      166.00      5.45 o 
  -1   5  11      130.24      134.54      4.87 o 
   0   5  11      407.92      395.68      6.85 o 
   1   5  11        5.06        7.23      2.34 o 
   2   5  11       11.54       14.26      1.62 o 
   3   5  11      391.56      393.08      6.49 o 
   4   5  11        6.54       10.18      2.06 o 
   5   5  11      813.33      820.89     18.42 o 
   0   6  11      187.38      196.40      4.65 o 
   1   6  11       69.37       72.49      2.46 o 
   2   6  11      777.34      780.81      8.93 o 
   3   6  11       79.61       83.97      3.40 o 
   4   6  11      123.68      119.08      3.85 o 
   2   7  11       22.76       23.08      5.82 o 
   0  -1  12      172.32      170.67      4.65 o 
   1  -1  12       18.43       20.39      2.34 o 
   2  -1  12       20.82       23.91      2.66 o 
   3  -1  12      127.61      130.92      6.08 o 
  -1   0  12        2.67        1.54      2.16 o 
   0   0  12       67.48       75.14      3.48 o 
   1   0  12        5.81        8.05      2.13 o 
   2   0  12      649.52      681.34     10.22 o 
   3   0  12      157.75      169.70      4.34 o 
  -1   1  12      484.03      489.05      9.64 o 
   0   1  12       77.83       81.16      3.53 o 
   1   1  12      171.80      168.66      5.95 o 
   2   1  12       18.89       20.04      2.27 o 
   3   1  12        3.93        5.18      2.05 o 
   4   1  12      294.25      276.88      7.48 o 
  -1   2  12       91.78       82.76      3.62 o 
   0   2  12        4.08        6.53      2.07 o 
   1   2  12       41.38       40.09      2.61 o 
   2   2  12      385.50      402.74      6.85 o 
   3   2  12      317.55      331.92      6.05 o 
   4   2  12      741.51      762.77     15.62 o 
  -1   3  12       20.92       22.31      2.58 o 
   0   3  12      135.17      129.01      3.91 o 
   1   3  12      712.30      712.89     10.64 o 
   2   3  12        2.08        5.92      3.67 o 
   3   3  12       29.23       28.77      2.41 o 
   4   3  12        1.78        4.68      2.78 o 
   0   4  12      159.64      161.58      4.32 o 
   1   4  12        0.28        1.55      2.10 o 
   2   4  12       64.90       72.86      7.03 o 
   3   4  12      584.14      588.64     12.82 o 
   4   4  12        3.78        6.58      3.16 o 
   0   5  12      284.40      296.65      5.95 o 
   1   5  12       29.41       24.93      2.52 o 
   2   5  12      886.39      903.01     14.61 o 
   3   5  12       42.24       34.81      3.54 o 
                                                 
